# Supplementary material for: World reclassification of the Cardiophorinae (Coleoptera, Elateridae), based on phylogenetic analyses of morphological characters
Source: Zookeys. 2017 Feb 13;(655):1–130. doi: 10.3897/zookeys.655.11894 (PMC5345379; doi:10.3897/zookeys.655.11894)
Supplement: XML Treatment for Austrocardiophorus [file zookeys.655.11894-treatment1.xml]

<!DOCTYPE tp:taxon-treatment
  PUBLIC "-//TaxonX//DTD Taxonomic Treatment Publishing DTD v0 20100105//EN" "tax-treatment-NSO.dtd">
<tp:taxon-treatment xmlns:tp="http://www.plazi.org/taxpub"><tp:treatment-meta><kwd-group><label>Taxon classification</label><kwd><named-content content-type="kingdom">Animalia</named-content></kwd><kwd><named-content content-type="order">Coleoptera</named-content></kwd><kwd><named-content content-type="family">Elateridae</named-content></kwd></kwd-group><mixed-citation publication-type="journal"><person-group><name><surname>Douglas</surname><given-names>Hume B.</given-names></name></person-group><article-title>World reclassification of the <tp:taxon-name><tp:taxon-name-part taxon-name-part-type="subfamily">Cardiophorinae</tp:taxon-name-part></tp:taxon-name> (<tp:taxon-name><tp:taxon-name-part taxon-name-part-type="order">Coleoptera</tp:taxon-name-part></tp:taxon-name>, <tp:taxon-name><tp:taxon-name-part taxon-name-part-type="family">Elateridae</tp:taxon-name-part></tp:taxon-name>), based on phylogenetic analyses of morphological characters</article-title><source>Zookeys</source><day>13</day><month>2</month><year>2017</year><volume>2017</volume><issue>655</issue><fpage>1</fpage><lpage>130</lpage><pub-id pub-id-type="doi">10.3897/zookeys.655.11894</pub-id></mixed-citation></tp:treatment-meta><tp:nomenclature><tp:taxon-name>
              <tp:taxon-name-part taxon-name-part-type="genus">Austrocardiophorus</tp:taxon-name-part>
              <object-id xmlns:xlink="http://www.w3.org/1999/xlink" content-type="zoobank" xlink:type="simple">http://zoobank.org/BA79A019-6951-49E7-B6BB-CA7BA868051E</object-id>
            </tp:taxon-name><tp:taxon-status xmlns:xlink="http://www.w3.org/1999/xlink" xlink:type="simple">gen. n.</tp:taxon-status><xref ref-type="fig" rid="F14">Figs 155–157</xref></tp:nomenclature><tp:treatment-sec sec-type="type species" id="SECID0EXFGK"><title>Type species.</title><p>
              <italic><tp:taxon-name><tp:taxon-name-part taxon-name-part-type="genus">Cardiophorus</tp:taxon-name-part> <tp:taxon-name-part taxon-name-part-type="species">humeralis</tp:taxon-name-part></tp:taxon-name></italic> Fairmaire &amp; Germain, 1860</p></tp:treatment-sec><tp:treatment-sec sec-type="diagnosis" id="SECID0EIGGK"><title>Diagnosis.</title><p>Prothorax. Pronotum with carina along lateral edge visible in dorsal view, not reaching anterior edge; procoxal cavities closed. Pterothorax. Scutellum with anterior edge broadly concave. Legs. Tarsi non-lobed and tarsal claws with one apex per side.</p></tp:treatment-sec><tp:treatment-sec sec-type="description" id="SECID0ENGGK"><title>Description.</title><p>Length 3–10 mm. Integument black, brown, or red, some with white, yellow or red markings on elytra or contrasting pronotum and elytra. Head: Antennal sensory elements beginning on antennomere 4; mandibles with apices bidentate or tridentate on each side. Labrum evenly convex; area between antennal fossa and compound eye unsculptured, or with carina connecting them. Frons with supra-antennal carina forked near juncture with compound eye (Fig. <xref ref-type="fig" rid="F1">4</xref>); frons with supra-orbital groove present (Fig. <xref ref-type="fig" rid="F1">1</xref>). Prothorax: Pronotum with punctures circular; sublateral incisions present, carinae present in some; posterior edge of pronotum with 3 low apices mesally; hind angles with a single carina reaching to near midlength, it is unknown whether this is the hind angle carina or the lateral carina, single carina not situated ventrad of lateral edge of pronotum; hind angles not truncate dorsally; hypomeral hind edge rectangularly emarginate (Fig. <xref ref-type="fig" rid="F1">3</xref>) immediately meso-ventrad of hind angles; procoxal cavities closed. Prosternum with sides concave in ventral view; anterior prosternal lobe covering labium; prosternal process not curved dorsad (less than 30°), ventral surface carinate laterally, or not. Mesothorax: Scutellum with anterior edge weakly concave, posterior apex rounded to pointed (Figs <xref ref-type="fig" rid="F1">7</xref>, <xref ref-type="fig" rid="F1">8</xref>). Mesosternum with anterior edges weakly concave lateral to mesosternal cavity in lateral view; mesosternal cavity with lateral edges sinuate anterad of mesocoxae. Elytral intervals not costate. Hind wings, notched in anal area. Legs: Tarsi without apically extending lobes or pads; tarsal claws each with 1 apex; metacoxal plate covers 1/2–2/3 of metatrochanter with legs withdrawn. Male genitalia: Abdominal segment 9 with tergite and sternites articulated at sides; parameres without apicolateral or apicomedial expansions, apices not forked, sides with 2 setae; aedeagus with basal struts approximately 1 times median lobe length, median lobe simple, tapered. Female genitalia: Ovipositor with baculae present; coxites flexible. Bursa copulatrix with colleterial glands indiscernible; without sclerotised spermathecae; bilobed spine-bearing sclerites present (Fig. <xref ref-type="fig" rid="F14">156</xref>); spermathecal gland duct without row of diverticulae, base not sclerotised; anterior end of bursa with 2 pedunculate sacs sharing common attachment to bursa.</p></tp:treatment-sec><tp:treatment-sec sec-type="etymology" id="SECID0ELHGK"><title>Etymology.</title><p>Masculine. Named for a genus of <tp:taxon-name><tp:taxon-name-part taxon-name-part-type="subfamily">Cardiophorinae</tp:taxon-name-part></tp:taxon-name> known only from the southern hemisphere.</p></tp:treatment-sec><tp:treatment-sec sec-type="discussion" id="SECID0EWHGK"><title>Discussion.</title><p>Please see text of discussion above for argumentation for new genus. No unique synapomorphies of this genus were identified. Known from Chile and Australia, 58 spp.</p><p>All Australian species are transferred from <italic><tp:taxon-name><tp:taxon-name-part taxon-name-part-type="genus">Paracardiophorus</tp:taxon-name-part></tp:taxon-name></italic> to <italic><tp:taxon-name><tp:taxon-name-part taxon-name-part-type="genus">Austrocardiophorus</tp:taxon-name-part></tp:taxon-name></italic> as: <italic><tp:taxon-name><tp:taxon-name-part taxon-name-part-type="genus">Austrocardiophorus</tp:taxon-name-part> <tp:taxon-name-part taxon-name-part-type="species">alternatus</tp:taxon-name-part></tp:taxon-name></italic> Carter, 1939, <italic><tp:taxon-name><tp:taxon-name-part taxon-name-part-type="genus">Austrocardiophorus</tp:taxon-name-part> <tp:taxon-name-part taxon-name-part-type="species">amabilis</tp:taxon-name-part></tp:taxon-name></italic> Carter, 1939; <italic><tp:taxon-name><tp:taxon-name-part taxon-name-part-type="genus">Austrocardiophorus</tp:taxon-name-part> <tp:taxon-name-part taxon-name-part-type="species">antennalis</tp:taxon-name-part></tp:taxon-name></italic> Schwarz, 1907; <italic><tp:taxon-name><tp:taxon-name-part taxon-name-part-type="genus">Austrocardiophorus</tp:taxon-name-part> <tp:taxon-name-part taxon-name-part-type="species">assimilis</tp:taxon-name-part></tp:taxon-name></italic> Carter, 1939; <italic><tp:taxon-name><tp:taxon-name-part taxon-name-part-type="genus">Austrocardiophorus</tp:taxon-name-part> <tp:taxon-name-part taxon-name-part-type="species">atronotatus</tp:taxon-name-part></tp:taxon-name></italic> Carter, 1939; <italic><tp:taxon-name><tp:taxon-name-part taxon-name-part-type="genus">Austrocardiophorus</tp:taxon-name-part> <tp:taxon-name-part taxon-name-part-type="species">attenuatipennis</tp:taxon-name-part></tp:taxon-name></italic> Elston, 1930; <italic><tp:taxon-name><tp:taxon-name-part taxon-name-part-type="genus">Austrocardiophorus</tp:taxon-name-part> <tp:taxon-name-part taxon-name-part-type="species">australis</tp:taxon-name-part></tp:taxon-name></italic> (Candèze, 1860, <italic><tp:taxon-name><tp:taxon-name-part taxon-name-part-type="genus">Horistonotus</tp:taxon-name-part></tp:taxon-name></italic>); <italic><tp:taxon-name><tp:taxon-name-part taxon-name-part-type="genus">Austrocardiophorus</tp:taxon-name-part> <tp:taxon-name-part taxon-name-part-type="species">bicolor</tp:taxon-name-part></tp:taxon-name></italic> (Candèze, 1878, <italic><tp:taxon-name><tp:taxon-name-part taxon-name-part-type="genus">Cardiophorus</tp:taxon-name-part></tp:taxon-name></italic>); <italic><tp:taxon-name><tp:taxon-name-part taxon-name-part-type="genus">Austrocardiophorus</tp:taxon-name-part> <tp:taxon-name-part taxon-name-part-type="species">carissimus</tp:taxon-name-part></tp:taxon-name></italic> Carter, 1939; <italic><tp:taxon-name><tp:taxon-name-part taxon-name-part-type="genus">Austrocardiophorus</tp:taxon-name-part> <tp:taxon-name-part taxon-name-part-type="species">compactus</tp:taxon-name-part></tp:taxon-name></italic> (Candèze, 1882, <italic><tp:taxon-name><tp:taxon-name-part taxon-name-part-type="genus">Cardiophorus</tp:taxon-name-part></tp:taxon-name></italic>); <italic><tp:taxon-name><tp:taxon-name-part taxon-name-part-type="genus">Austrocardiophorus</tp:taxon-name-part> <tp:taxon-name-part taxon-name-part-type="species">consobrinus</tp:taxon-name-part></tp:taxon-name></italic> (Candèze, 1878, <italic><tp:taxon-name><tp:taxon-name-part taxon-name-part-type="genus">Horistonotus</tp:taxon-name-part></tp:taxon-name></italic>); <italic><tp:taxon-name><tp:taxon-name-part taxon-name-part-type="genus">Austrocardiophorus</tp:taxon-name-part> <tp:taxon-name-part taxon-name-part-type="species">consputus</tp:taxon-name-part></tp:taxon-name></italic> (Candèze, 1878, <italic><tp:taxon-name><tp:taxon-name-part taxon-name-part-type="genus">Cardiophorus</tp:taxon-name-part></tp:taxon-name></italic>); <italic><tp:taxon-name><tp:taxon-name-part taxon-name-part-type="genus">Austrocardiophorus</tp:taxon-name-part> <tp:taxon-name-part taxon-name-part-type="species">cooki</tp:taxon-name-part></tp:taxon-name></italic> Carter, 1939; <italic><tp:taxon-name><tp:taxon-name-part taxon-name-part-type="genus">Austrocardiophorus</tp:taxon-name-part> <tp:taxon-name-part taxon-name-part-type="species">despectus</tp:taxon-name-part></tp:taxon-name></italic> (Candèze, 1882, <italic><tp:taxon-name><tp:taxon-name-part taxon-name-part-type="genus">Cardiophorus</tp:taxon-name-part></tp:taxon-name></italic>); <italic><tp:taxon-name><tp:taxon-name-part taxon-name-part-type="genus">Austrocardiophorus</tp:taxon-name-part> <tp:taxon-name-part taxon-name-part-type="species">dimidiatus</tp:taxon-name-part></tp:taxon-name></italic> Schwarz, 1902; <italic><tp:taxon-name><tp:taxon-name-part taxon-name-part-type="genus">Austrocardiophorus</tp:taxon-name-part> <tp:taxon-name-part taxon-name-part-type="species">dissimilis</tp:taxon-name-part></tp:taxon-name></italic> Schwarz, 1903; <italic><tp:taxon-name><tp:taxon-name-part taxon-name-part-type="genus">Austrocardiophorus</tp:taxon-name-part> <tp:taxon-name-part taxon-name-part-type="species">divisus</tp:taxon-name-part></tp:taxon-name></italic> (Candèze, 1865, <italic><tp:taxon-name><tp:taxon-name-part taxon-name-part-type="genus">Horistonotus</tp:taxon-name-part></tp:taxon-name></italic>); <italic><tp:taxon-name><tp:taxon-name-part taxon-name-part-type="genus">Austrocardiophorus</tp:taxon-name-part> <tp:taxon-name-part taxon-name-part-type="species">dulcis</tp:taxon-name-part></tp:taxon-name></italic> Carter, 1939; <italic><tp:taxon-name><tp:taxon-name-part taxon-name-part-type="genus">Austrocardiophorus</tp:taxon-name-part> <tp:taxon-name-part taxon-name-part-type="species">elevatus</tp:taxon-name-part></tp:taxon-name></italic> (Van Zwaluwenburg, 1947, <italic><tp:taxon-name><tp:taxon-name-part taxon-name-part-type="genus">Cardiophorus</tp:taxon-name-part></tp:taxon-name></italic>); <italic><tp:taxon-name><tp:taxon-name-part taxon-name-part-type="genus">Austrocardiophorus</tp:taxon-name-part> <tp:taxon-name-part taxon-name-part-type="species">elisus</tp:taxon-name-part></tp:taxon-name></italic> (Candèze, 1865, <italic><tp:taxon-name><tp:taxon-name-part taxon-name-part-type="genus">Horistonotus</tp:taxon-name-part></tp:taxon-name></italic>); <italic><tp:taxon-name><tp:taxon-name-part taxon-name-part-type="genus">Austrocardiophorus</tp:taxon-name-part> <tp:taxon-name-part taxon-name-part-type="species">eucalypti</tp:taxon-name-part></tp:taxon-name></italic> (Blackburn, 1892, <italic><tp:taxon-name><tp:taxon-name-part taxon-name-part-type="genus">Cardiophorus</tp:taxon-name-part></tp:taxon-name></italic>); <italic><tp:taxon-name><tp:taxon-name-part taxon-name-part-type="genus">Austrocardiophorus</tp:taxon-name-part> <tp:taxon-name-part taxon-name-part-type="species">flavipennis</tp:taxon-name-part></tp:taxon-name></italic> (Candèze, 1878, <italic><tp:taxon-name><tp:taxon-name-part taxon-name-part-type="genus">Cardiophorus</tp:taxon-name-part></tp:taxon-name></italic>); <italic><tp:taxon-name><tp:taxon-name-part taxon-name-part-type="genus">Austrocardiophorus</tp:taxon-name-part> <tp:taxon-name-part taxon-name-part-type="species">flavopictus</tp:taxon-name-part></tp:taxon-name></italic> (Carter, 1939, <italic><tp:taxon-name><tp:taxon-name-part taxon-name-part-type="genus">Hypnoidus</tp:taxon-name-part></tp:taxon-name></italic>); <italic><tp:taxon-name><tp:taxon-name-part taxon-name-part-type="genus">Austrocardiophorus</tp:taxon-name-part> <tp:taxon-name-part taxon-name-part-type="species">fulvosignatus</tp:taxon-name-part></tp:taxon-name></italic> (Candèze, 1878, <italic><tp:taxon-name><tp:taxon-name-part taxon-name-part-type="genus">Cardiophorus</tp:taxon-name-part></tp:taxon-name></italic>); <italic><tp:taxon-name><tp:taxon-name-part taxon-name-part-type="genus">Austrocardiophorus</tp:taxon-name-part> <tp:taxon-name-part taxon-name-part-type="species">hamatus</tp:taxon-name-part></tp:taxon-name></italic> (Candèze, 1878, <italic><tp:taxon-name><tp:taxon-name-part taxon-name-part-type="genus">Cardiophorus</tp:taxon-name-part></tp:taxon-name></italic>); <italic><tp:taxon-name><tp:taxon-name-part taxon-name-part-type="genus">Austrocardiophorus</tp:taxon-name-part> <tp:taxon-name-part taxon-name-part-type="species">humilis</tp:taxon-name-part></tp:taxon-name></italic> (Candèze, 1865, <italic><tp:taxon-name><tp:taxon-name-part taxon-name-part-type="genus">Horistonotus</tp:taxon-name-part></tp:taxon-name></italic>); <italic><tp:taxon-name><tp:taxon-name-part taxon-name-part-type="genus">Austrocardiophorus</tp:taxon-name-part> <tp:taxon-name-part taxon-name-part-type="species">jugulus</tp:taxon-name-part></tp:taxon-name></italic> Elston, 1930; <italic><tp:taxon-name><tp:taxon-name-part taxon-name-part-type="genus">Austrocardiophorus</tp:taxon-name-part> <tp:taxon-name-part taxon-name-part-type="species">lenis</tp:taxon-name-part></tp:taxon-name></italic> (Candèze, 1865, <italic><tp:taxon-name><tp:taxon-name-part taxon-name-part-type="genus">Horistonotus</tp:taxon-name-part></tp:taxon-name></italic>); <italic><tp:taxon-name><tp:taxon-name-part taxon-name-part-type="genus">Austrocardiophorus</tp:taxon-name-part> <tp:taxon-name-part taxon-name-part-type="species">litoralis</tp:taxon-name-part></tp:taxon-name></italic> Carter, 1939; <italic><tp:taxon-name><tp:taxon-name-part taxon-name-part-type="genus">Austrocardiophorus</tp:taxon-name-part> <tp:taxon-name-part taxon-name-part-type="species">longicornis</tp:taxon-name-part></tp:taxon-name></italic> (Candèze, 1878, <italic><tp:taxon-name><tp:taxon-name-part taxon-name-part-type="genus">Horistonotus</tp:taxon-name-part></tp:taxon-name></italic>); <italic><tp:taxon-name><tp:taxon-name-part taxon-name-part-type="genus">Austrocardiophorus</tp:taxon-name-part> <tp:taxon-name-part taxon-name-part-type="species">macleayi</tp:taxon-name-part></tp:taxon-name></italic> (Schwarz, 1907, <italic><tp:taxon-name><tp:taxon-name-part taxon-name-part-type="genus">Cardiophorus</tp:taxon-name-part></tp:taxon-name></italic>); <italic><tp:taxon-name><tp:taxon-name-part taxon-name-part-type="genus">Austrocardiophorus</tp:taxon-name-part> <tp:taxon-name-part taxon-name-part-type="species">malkini</tp:taxon-name-part></tp:taxon-name></italic> (Van Zwaluwenburg, 1947, <italic><tp:taxon-name><tp:taxon-name-part taxon-name-part-type="genus">Cardiophorus</tp:taxon-name-part></tp:taxon-name></italic>); <italic><tp:taxon-name><tp:taxon-name-part taxon-name-part-type="genus">Austrocardiophorus</tp:taxon-name-part> <tp:taxon-name-part taxon-name-part-type="species">mastersii</tp:taxon-name-part></tp:taxon-name></italic> (Macleay, 1872, <italic><tp:taxon-name><tp:taxon-name-part taxon-name-part-type="genus">Elater</tp:taxon-name-part></tp:taxon-name></italic>); <italic><tp:taxon-name><tp:taxon-name-part taxon-name-part-type="genus">Austrocardiophorus</tp:taxon-name-part> <tp:taxon-name-part taxon-name-part-type="species">minimus</tp:taxon-name-part></tp:taxon-name></italic> (Candèze, 1878, <italic><tp:taxon-name><tp:taxon-name-part taxon-name-part-type="genus">Cardiophorus</tp:taxon-name-part></tp:taxon-name></italic>); <italic><tp:taxon-name><tp:taxon-name-part taxon-name-part-type="genus">Austrocardiophorus</tp:taxon-name-part> <tp:taxon-name-part taxon-name-part-type="species">mjobergi</tp:taxon-name-part></tp:taxon-name></italic> Elston, 1930; <italic><tp:taxon-name><tp:taxon-name-part taxon-name-part-type="genus">Austrocardiophorus</tp:taxon-name-part> <tp:taxon-name-part taxon-name-part-type="species">moseri</tp:taxon-name-part></tp:taxon-name></italic> Schwarz, 1902; <italic><tp:taxon-name><tp:taxon-name-part taxon-name-part-type="genus">Austrocardiophorus</tp:taxon-name-part> <tp:taxon-name-part taxon-name-part-type="species">nigrosuffusus</tp:taxon-name-part></tp:taxon-name></italic> Carter, 1939; <italic><tp:taxon-name><tp:taxon-name-part taxon-name-part-type="genus">Austrocardiophorus</tp:taxon-name-part> <tp:taxon-name-part taxon-name-part-type="species">occidentalis</tp:taxon-name-part></tp:taxon-name></italic> Carter, 1939; <italic><tp:taxon-name><tp:taxon-name-part taxon-name-part-type="genus">Austrocardiophorus</tp:taxon-name-part> <tp:taxon-name-part taxon-name-part-type="species">octavus</tp:taxon-name-part></tp:taxon-name></italic> (Candèze, 1878, <italic><tp:taxon-name><tp:taxon-name-part taxon-name-part-type="genus">Cardiophorus</tp:taxon-name-part></tp:taxon-name></italic>); <italic><tp:taxon-name><tp:taxon-name-part taxon-name-part-type="genus">Austrocardiophorus</tp:taxon-name-part> <tp:taxon-name-part taxon-name-part-type="species">octosignatus</tp:taxon-name-part></tp:taxon-name></italic> Carter, 1939; <italic><tp:taxon-name><tp:taxon-name-part taxon-name-part-type="genus">Austrocardiophorus</tp:taxon-name-part> <tp:taxon-name-part taxon-name-part-type="species">pallidipennis</tp:taxon-name-part></tp:taxon-name></italic> (Candèze, 1878, <italic><tp:taxon-name><tp:taxon-name-part taxon-name-part-type="genus">Cardiophorus</tp:taxon-name-part></tp:taxon-name></italic>); <italic><tp:taxon-name><tp:taxon-name-part taxon-name-part-type="genus">Austrocardiophorus</tp:taxon-name-part> <tp:taxon-name-part taxon-name-part-type="species">quadripunctatus</tp:taxon-name-part></tp:taxon-name></italic> (Blanchard, 1853, <italic><tp:taxon-name><tp:taxon-name-part taxon-name-part-type="genus">Agriotes</tp:taxon-name-part></tp:taxon-name></italic>); <italic><tp:taxon-name><tp:taxon-name-part taxon-name-part-type="genus">Austrocardiophorus</tp:taxon-name-part> <tp:taxon-name-part taxon-name-part-type="species">quadristellatus</tp:taxon-name-part></tp:taxon-name></italic> Carter, 1939; <italic><tp:taxon-name><tp:taxon-name-part taxon-name-part-type="genus">Austrocardiophorus</tp:taxon-name-part> <tp:taxon-name-part taxon-name-part-type="species">rufopictus</tp:taxon-name-part></tp:taxon-name></italic> Carter, 1939; <italic><tp:taxon-name><tp:taxon-name-part taxon-name-part-type="genus">Austrocardiophorus</tp:taxon-name-part> <tp:taxon-name-part taxon-name-part-type="species">sexnotatus</tp:taxon-name-part></tp:taxon-name></italic> Carter, 1939; <italic><tp:taxon-name><tp:taxon-name-part taxon-name-part-type="genus">Austrocardiophorus</tp:taxon-name-part> <tp:taxon-name-part taxon-name-part-type="species">stellatus</tp:taxon-name-part></tp:taxon-name></italic> Carter, 1939; <italic><tp:taxon-name><tp:taxon-name-part taxon-name-part-type="genus">Austrocardiophorus</tp:taxon-name-part> <tp:taxon-name-part taxon-name-part-type="species">subcruciatus</tp:taxon-name-part></tp:taxon-name></italic> Carter, 1939; <italic><tp:taxon-name><tp:taxon-name-part taxon-name-part-type="genus">Austrocardiophorus</tp:taxon-name-part> <tp:taxon-name-part taxon-name-part-type="species">subfasciatus</tp:taxon-name-part></tp:taxon-name></italic> Carter, 1939; <italic><tp:taxon-name><tp:taxon-name-part taxon-name-part-type="genus">Austrocardiophorus</tp:taxon-name-part> <tp:taxon-name-part taxon-name-part-type="species">tumidithorax</tp:taxon-name-part></tp:taxon-name></italic> (Schwarz, 1907, <italic><tp:taxon-name><tp:taxon-name-part taxon-name-part-type="genus">Cardiophorus</tp:taxon-name-part></tp:taxon-name></italic>); <italic><tp:taxon-name><tp:taxon-name-part taxon-name-part-type="genus">Austrocardiophorus</tp:taxon-name-part> <tp:taxon-name-part taxon-name-part-type="species">vagus</tp:taxon-name-part></tp:taxon-name></italic> Schwarz, 1907; <italic><tp:taxon-name><tp:taxon-name-part taxon-name-part-type="genus">Austrocardiophorus</tp:taxon-name-part> <tp:taxon-name-part taxon-name-part-type="species">varians</tp:taxon-name-part></tp:taxon-name></italic> Carter, 1939; <italic><tp:taxon-name><tp:taxon-name-part taxon-name-part-type="genus">Austrocardiophorus</tp:taxon-name-part> <tp:taxon-name-part taxon-name-part-type="species">variegatus</tp:taxon-name-part></tp:taxon-name></italic> Schwarz, 1902; <italic><tp:taxon-name><tp:taxon-name-part taxon-name-part-type="genus">Austrocardiophorus</tp:taxon-name-part> <tp:taxon-name-part taxon-name-part-type="species">venustus</tp:taxon-name-part></tp:taxon-name></italic> (Candèze, 1860, <italic><tp:taxon-name><tp:taxon-name-part taxon-name-part-type="genus">Cardiophorus</tp:taxon-name-part></tp:taxon-name></italic>); <italic><tp:taxon-name><tp:taxon-name-part taxon-name-part-type="genus">Austrocardiophorus</tp:taxon-name-part> <tp:taxon-name-part taxon-name-part-type="species">victoriensis</tp:taxon-name-part></tp:taxon-name></italic> (Blackburn, 1892, <italic><tp:taxon-name><tp:taxon-name-part taxon-name-part-type="genus">Cardiophorus</tp:taxon-name-part></tp:taxon-name></italic>); <italic><tp:taxon-name><tp:taxon-name-part taxon-name-part-type="genus">Austrocardiophorus</tp:taxon-name-part> <tp:taxon-name-part taxon-name-part-type="species">vittipennis</tp:taxon-name-part></tp:taxon-name></italic> Carter, 1939; <italic><tp:taxon-name><tp:taxon-name-part taxon-name-part-type="genus">Austrocardiophorus</tp:taxon-name-part> <tp:taxon-name-part taxon-name-part-type="species">xanthomus</tp:taxon-name-part></tp:taxon-name></italic> (Candèze, 1865, <italic><tp:taxon-name><tp:taxon-name-part taxon-name-part-type="genus">Horistonotus</tp:taxon-name-part></tp:taxon-name></italic>). The following Chilean species (all) are also transferred from <italic><tp:taxon-name><tp:taxon-name-part taxon-name-part-type="genus">Paracardiophorus</tp:taxon-name-part></tp:taxon-name></italic> to <italic><tp:taxon-name><tp:taxon-name-part taxon-name-part-type="genus">Austrocardiophorus</tp:taxon-name-part></tp:taxon-name></italic>: <italic><tp:taxon-name><tp:taxon-name-part taxon-name-part-type="genus">Paracardiophorus</tp:taxon-name-part> <tp:taxon-name-part taxon-name-part-type="species">delfini</tp:taxon-name-part></tp:taxon-name></italic> (Fleutiaux, 1907, <italic><tp:taxon-name><tp:taxon-name-part taxon-name-part-type="genus">Cardiophorus</tp:taxon-name-part></tp:taxon-name></italic>); <italic><tp:taxon-name><tp:taxon-name-part taxon-name-part-type="genus">Austrocardiophorus</tp:taxon-name-part> <tp:taxon-name-part taxon-name-part-type="species">elegans</tp:taxon-name-part></tp:taxon-name></italic> (Solier, 1851, <italic><tp:taxon-name><tp:taxon-name-part taxon-name-part-type="genus">Cardiophorus</tp:taxon-name-part></tp:taxon-name></italic>); <italic><tp:taxon-name><tp:taxon-name-part taxon-name-part-type="genus">Austrocardiophorus</tp:taxon-name-part> <tp:taxon-name-part taxon-name-part-type="species">humeralis</tp:taxon-name-part></tp:taxon-name></italic> (Fairmaire &amp; Germain, 1860, <italic><tp:taxon-name><tp:taxon-name-part taxon-name-part-type="genus">Cardiophorus</tp:taxon-name-part></tp:taxon-name></italic>).</p></tp:treatment-sec><tp:treatment-sec><!--Section generated to contain objects referenced in tp:taxon-treatment.--><fig id="F14" position="float" orientation="portrait"><label>Figures 155–162.</label><caption><p>
            <bold>155–157</bold> <italic><tp:taxon-name><tp:taxon-name-part taxon-name-part-type="genus">Austrocardiophorus</tp:taxon-name-part> <tp:taxon-name-part taxon-name-part-type="species">humeralis</tp:taxon-name-part></tp:taxon-name></italic>. <bold>155</bold> adult <bold>156</bold> proximal sclerite <bold>157</bold> aedeagus <bold>158–160</bold> <italic><tp:taxon-name><tp:taxon-name-part taxon-name-part-type="genus">Buckelater</tp:taxon-name-part> <tp:taxon-name-part taxon-name-part-type="species">argutus</tp:taxon-name-part></tp:taxon-name></italic> <bold>158</bold> male <bold>159</bold> anterior view of head capsule of male <bold>160</bold> aedeagus  <bold>161–162</bold> <italic><tp:taxon-name><tp:taxon-name-part taxon-name-part-type="genus">Ryukyucardiophorus</tp:taxon-name-part> <tp:taxon-name-part taxon-name-part-type="species">loochooensis</tp:taxon-name-part></tp:taxon-name></italic> <bold>161</bold> female <bold>162</bold> proximal sclerite. Scale bars: 1 mm for habiti, 0.5 mm for detail photo. Captions reflect the revised classification.</p></caption><graphic xmlns:xlink="http://www.w3.org/1999/xlink" xlink:href="zookeys-655-001-g014.jpg" position="float" orientation="portrait" xlink:type="simple" id="oo_122391.jpg"/></fig><fig id="F1" position="float" orientation="portrait"><label>Figures 1–13.</label><caption><p>
          <bold>1–2</bold> Frontoclypeal area <italic><tp:taxon-name><tp:taxon-name-part taxon-name-part-type="genus">Cardiophorus</tp:taxon-name-part></tp:taxon-name></italic> Scale bar = 0.5 mm). <bold>1</bold> <italic><tp:taxon-name><tp:taxon-name-part taxon-name-part-type="genus">Cardiophorus</tp:taxon-name-part> <tp:taxon-name-part taxon-name-part-type="species">convexus</tp:taxon-name-part></tp:taxon-name></italic> (Say), (anteroventral view) <bold>2</bold> <italic><tp:taxon-name><tp:taxon-name-part taxon-name-part-type="genus">Cardiophorus</tp:taxon-name-part> <tp:taxon-name-part taxon-name-part-type="species">gramineus</tp:taxon-name-part></tp:taxon-name></italic>, (dorsal view). CE = compound eye; SC = supra-antennal carina; SG = supra-orbital groove. Figures captions include post-revision names <bold>3–4</bold> Latero-ventral view of hypomeron Scale bar = 1 mm) <bold>3</bold> <italic><tp:taxon-name><tp:taxon-name-part taxon-name-part-type="genus">Cardiophorus</tp:taxon-name-part> <tp:taxon-name-part taxon-name-part-type="species">gagates</tp:taxon-name-part></tp:taxon-name></italic> Erichson <bold>4</bold> <italic><tp:taxon-name><tp:taxon-name-part taxon-name-part-type="genus">Paracardiophorus</tp:taxon-name-part> <tp:taxon-name-part taxon-name-part-type="species">propinquus</tp:taxon-name-part></tp:taxon-name></italic> Lanchester. Ant = anterior; <abbrev xmlns:xlink="http://www.w3.org/1999/xlink" xlink:title="lateral carina" id="ABBRID0E1CDM" xlink:type="simple">LC</abbrev> = lateral carina <bold>5</bold> Lateral view of prosternal process of <italic><tp:taxon-name><tp:taxon-name-part taxon-name-part-type="genus">Cardiophorus</tp:taxon-name-part> <tp:taxon-name-part taxon-name-part-type="species">erythropus</tp:taxon-name-part></tp:taxon-name></italic> Erichson Scale bar = 0.5 mm). <bold>A</bold> length from procoxa to dorsal apex; Ant = Anterior <bold>B</bold> length from procoxa to end at halfway between dorsal and ventral apices <bold>C</bold> length from procoxa to ventral apex <bold>D</bold> vertical distance between dorsal and ventral apices. Dorsal and ventral apices are considered points where profile of respective surface is 45º from horizontal <bold>6–9</bold> Dorsal view of scutellum of <tp:taxon-name><tp:taxon-name-part taxon-name-part-type="subfamily">Cardiophorinae</tp:taxon-name-part></tp:taxon-name> Scale bar = 0.5 mm) <bold>6</bold> <italic><tp:taxon-name><tp:taxon-name-part taxon-name-part-type="genus">Esthesopus</tp:taxon-name-part> <tp:taxon-name-part taxon-name-part-type="species">castaneus</tp:taxon-name-part></tp:taxon-name></italic> <bold>7</bold> <italic><tp:taxon-name><tp:taxon-name-part taxon-name-part-type="genus">Blaiseus</tp:taxon-name-part> <tp:taxon-name-part taxon-name-part-type="species">bedeli</tp:taxon-name-part></tp:taxon-name></italic> <bold>8</bold> <italic><tp:taxon-name><tp:taxon-name-part taxon-name-part-type="genus">Cardiophorus</tp:taxon-name-part> <tp:taxon-name-part taxon-name-part-type="species">gramineus</tp:taxon-name-part></tp:taxon-name></italic> <bold>9</bold> <italic><tp:taxon-name><tp:taxon-name-part taxon-name-part-type="genus">Floridelater</tp:taxon-name-part> <tp:taxon-name-part taxon-name-part-type="species">americanus</tp:taxon-name-part></tp:taxon-name></italic> <bold>10</bold> Latero-ventral view of mesepimeron and mesepisternum of <italic><tp:taxon-name><tp:taxon-name-part taxon-name-part-type="genus">Cardiophorus</tp:taxon-name-part> <tp:taxon-name-part taxon-name-part-type="species">fenestratus</tp:taxon-name-part></tp:taxon-name></italic> (LeConte) showing measurement of angle (a) of anterolateral corner of mesepisternum Scale bar = 0.5 mm). MST = mesepisternum; MRN = mesepimeron <bold>11–13</bold> Ventral view of left side of mesocoxal cavity of <tp:taxon-name><tp:taxon-name-part taxon-name-part-type="family">Elateridae</tp:taxon-name-part></tp:taxon-name> (After <xref ref-type="bibr" rid="B13">Arnett 1960</xref>, scale bar = 1 mm) <bold>11</bold> <tp:taxon-name><tp:taxon-name-part taxon-name-part-type="subfamily">Elaterinae</tp:taxon-name-part></tp:taxon-name> sp. <bold>12</bold> <italic><tp:taxon-name><tp:taxon-name-part taxon-name-part-type="genus">Hypnoidus</tp:taxon-name-part></tp:taxon-name></italic> sp. <bold>13</bold> <tp:taxon-name><tp:taxon-name-part taxon-name-part-type="subfamily">Cardiophorinae</tp:taxon-name-part></tp:taxon-name> sp. Lat = lateral; <abbrev xmlns:xlink="http://www.w3.org/1999/xlink" xlink:title="metacoxal plate" id="ABBRID0E4GDM" xlink:type="simple">MCX</abbrev> = mesocoxae MRN = mesepimeron; MST = mesepisternum; MS = mesosternum. Captions reflect the revised classification.</p></caption><graphic xmlns:xlink="http://www.w3.org/1999/xlink" xlink:href="zookeys-655-001-g001.jpg" position="float" orientation="portrait" xlink:type="simple" id="oo_122371.jpg"/></fig></tp:treatment-sec><ref-list><ref id="B13"><mixed-citation xmlns:xlink="http://www.w3.org/1999/xlink" xlink:type="simple">
          <person-group><name name-style="western"><surname>Arnett</surname><given-names>RH</given-names><suffix>Jr</suffix></name></person-group> (<year>1960</year>) The beetles of the United States (a manual for identification). The Catholic University of America Press, Washington DC, xi+1112 pp.</mixed-citation></ref></ref-list></tp:taxon-treatment>
