# Supplementary material for: World reclassification of the Cardiophorinae (Coleoptera, Elateridae), based on phylogenetic analyses of morphological characters
Source: Zookeys. 2017 Feb 13;(655):1–130. doi: 10.3897/zookeys.655.11894 (PMC5345379; doi:10.3897/zookeys.655.11894)
Supplement: XML Treatment for Allocardiophorus [file zookeys.655.11894-treatment5.xml]

<!DOCTYPE tp:taxon-treatment
  PUBLIC "-//TaxonX//DTD Taxonomic Treatment Publishing DTD v0 20100105//EN" "tax-treatment-NSO.dtd">
<tp:taxon-treatment xmlns:tp="http://www.plazi.org/taxpub"><tp:treatment-meta><kwd-group><label>Taxon classification</label><kwd><named-content content-type="kingdom">Animalia</named-content></kwd><kwd><named-content content-type="order">Coleoptera</named-content></kwd><kwd><named-content content-type="family">Elateridae</named-content></kwd></kwd-group><mixed-citation publication-type="journal"><person-group><name><surname>Douglas</surname><given-names>Hume B.</given-names></name></person-group><article-title>World reclassification of the <tp:taxon-name><tp:taxon-name-part taxon-name-part-type="subfamily">Cardiophorinae</tp:taxon-name-part></tp:taxon-name> (<tp:taxon-name><tp:taxon-name-part taxon-name-part-type="order">Coleoptera</tp:taxon-name-part></tp:taxon-name>, <tp:taxon-name><tp:taxon-name-part taxon-name-part-type="family">Elateridae</tp:taxon-name-part></tp:taxon-name>), based on phylogenetic analyses of morphological characters</article-title><source>Zookeys</source><day>13</day><month>2</month><year>2017</year><volume>2017</volume><issue>655</issue><fpage>1</fpage><lpage>130</lpage><pub-id pub-id-type="doi">10.3897/zookeys.655.11894</pub-id></mixed-citation></tp:treatment-meta><tp:nomenclature><tp:taxon-name>
                <tp:taxon-name-part taxon-name-part-type="genus">Allocardiophorus</tp:taxon-name-part>
              </tp:taxon-name><tp:taxon-authority>Ôhira, 1989</tp:taxon-authority><tp:nomenclature-citation-list><tp:nomenclature-citation><tp:taxon-name>
                    <tp:taxon-name-part taxon-name-part-type="genus">Allocardiophorus</tp:taxon-name-part>
                  </tp:taxon-name><comment><xref ref-type="bibr" rid="B200">Ôhira 1989</xref>: 79. Type species: <tp:taxon-name><tp:taxon-name-part taxon-name-part-type="genus">Paracardiophorus</tp:taxon-name-part> <tp:taxon-name-part taxon-name-part-type="species">nigroapicalis</tp:taxon-name-part></tp:taxon-name> Miwa, 1927: 109.</comment></tp:nomenclature-citation></tp:nomenclature-citation-list></tp:nomenclature><tp:treatment-sec sec-type="diagnosis" id="SECID0EHDAM"><title>Diagnosis.</title><p>Head. Mandibles bidentate. Prothorax. Pronotum with lateral carina reaching more than halfway to anterior edge, not hidden by lateral expansion of pronotum <!--PageBreak-->in dorsal view; prosternum with anterior edge produced as lobe, concealing labium when head not extended; procoxal cavities open. Pterothorax. Scutellum with anterior edge emarginate (Fig. <xref ref-type="fig" rid="F1">10</xref>), posterior end pointed. Legs. Tarsi without lobes, tarsal claws each with a single point per side. Also. Bursa copulatrix with paired proximal sclerites partially membranous between spines. Known from Japan (Ryukyu Islands), People’s Republic of China: Hubei, Sichuan, Taiwan, 2 spp. Specimens not available for examination.</p></tp:treatment-sec><tp:treatment-sec><!--Section generated to contain objects referenced in tp:taxon-treatment.--><fig id="F1" position="float" orientation="portrait"><label>Figures 1–13.</label><caption><p>
          <bold>1–2</bold> Frontoclypeal area <italic><tp:taxon-name><tp:taxon-name-part taxon-name-part-type="genus">Cardiophorus</tp:taxon-name-part></tp:taxon-name></italic> Scale bar = 0.5 mm). <bold>1</bold> <italic><tp:taxon-name><tp:taxon-name-part taxon-name-part-type="genus">Cardiophorus</tp:taxon-name-part> <tp:taxon-name-part taxon-name-part-type="species">convexus</tp:taxon-name-part></tp:taxon-name></italic> (Say), (anteroventral view) <bold>2</bold> <italic><tp:taxon-name><tp:taxon-name-part taxon-name-part-type="genus">Cardiophorus</tp:taxon-name-part> <tp:taxon-name-part taxon-name-part-type="species">gramineus</tp:taxon-name-part></tp:taxon-name></italic>, (dorsal view). CE = compound eye; SC = supra-antennal carina; SG = supra-orbital groove. Figures captions include post-revision names <bold>3–4</bold> Latero-ventral view of hypomeron Scale bar = 1 mm) <bold>3</bold> <italic><tp:taxon-name><tp:taxon-name-part taxon-name-part-type="genus">Cardiophorus</tp:taxon-name-part> <tp:taxon-name-part taxon-name-part-type="species">gagates</tp:taxon-name-part></tp:taxon-name></italic> Erichson <bold>4</bold> <italic><tp:taxon-name><tp:taxon-name-part taxon-name-part-type="genus">Paracardiophorus</tp:taxon-name-part> <tp:taxon-name-part taxon-name-part-type="species">propinquus</tp:taxon-name-part></tp:taxon-name></italic> Lanchester. Ant = anterior; <abbrev xmlns:xlink="http://www.w3.org/1999/xlink" xlink:title="lateral carina" id="ABBRID0E1CDM" xlink:type="simple">LC</abbrev> = lateral carina <bold>5</bold> Lateral view of prosternal process of <italic><tp:taxon-name><tp:taxon-name-part taxon-name-part-type="genus">Cardiophorus</tp:taxon-name-part> <tp:taxon-name-part taxon-name-part-type="species">erythropus</tp:taxon-name-part></tp:taxon-name></italic> Erichson Scale bar = 0.5 mm). <bold>A</bold> length from procoxa to dorsal apex; Ant = Anterior <bold>B</bold> length from procoxa to end at halfway between dorsal and ventral apices <bold>C</bold> length from procoxa to ventral apex <bold>D</bold> vertical distance between dorsal and ventral apices. Dorsal and ventral apices are considered points where profile of respective surface is 45º from horizontal <bold>6–9</bold> Dorsal view of scutellum of <tp:taxon-name><tp:taxon-name-part taxon-name-part-type="subfamily">Cardiophorinae</tp:taxon-name-part></tp:taxon-name> Scale bar = 0.5 mm) <bold>6</bold> <italic><tp:taxon-name><tp:taxon-name-part taxon-name-part-type="genus">Esthesopus</tp:taxon-name-part> <tp:taxon-name-part taxon-name-part-type="species">castaneus</tp:taxon-name-part></tp:taxon-name></italic> <bold>7</bold> <italic><tp:taxon-name><tp:taxon-name-part taxon-name-part-type="genus">Blaiseus</tp:taxon-name-part> <tp:taxon-name-part taxon-name-part-type="species">bedeli</tp:taxon-name-part></tp:taxon-name></italic> <bold>8</bold> <italic><tp:taxon-name><tp:taxon-name-part taxon-name-part-type="genus">Cardiophorus</tp:taxon-name-part> <tp:taxon-name-part taxon-name-part-type="species">gramineus</tp:taxon-name-part></tp:taxon-name></italic> <bold>9</bold> <italic><tp:taxon-name><tp:taxon-name-part taxon-name-part-type="genus">Floridelater</tp:taxon-name-part> <tp:taxon-name-part taxon-name-part-type="species">americanus</tp:taxon-name-part></tp:taxon-name></italic> <bold>10</bold> Latero-ventral view of mesepimeron and mesepisternum of <italic><tp:taxon-name><tp:taxon-name-part taxon-name-part-type="genus">Cardiophorus</tp:taxon-name-part> <tp:taxon-name-part taxon-name-part-type="species">fenestratus</tp:taxon-name-part></tp:taxon-name></italic> (LeConte) showing measurement of angle (a) of anterolateral corner of mesepisternum Scale bar = 0.5 mm). MST = mesepisternum; MRN = mesepimeron <bold>11–13</bold> Ventral view of left side of mesocoxal cavity of <tp:taxon-name><tp:taxon-name-part taxon-name-part-type="family">Elateridae</tp:taxon-name-part></tp:taxon-name> (After <xref ref-type="bibr" rid="B13">Arnett 1960</xref>, scale bar = 1 mm) <bold>11</bold> <tp:taxon-name><tp:taxon-name-part taxon-name-part-type="subfamily">Elaterinae</tp:taxon-name-part></tp:taxon-name> sp. <bold>12</bold> <italic><tp:taxon-name><tp:taxon-name-part taxon-name-part-type="genus">Hypnoidus</tp:taxon-name-part></tp:taxon-name></italic> sp. <bold>13</bold> <tp:taxon-name><tp:taxon-name-part taxon-name-part-type="subfamily">Cardiophorinae</tp:taxon-name-part></tp:taxon-name> sp. Lat = lateral; <abbrev xmlns:xlink="http://www.w3.org/1999/xlink" xlink:title="metacoxal plate" id="ABBRID0E4GDM" xlink:type="simple">MCX</abbrev> = mesocoxae MRN = mesepimeron; MST = mesepisternum; MS = mesosternum. Captions reflect the revised classification.</p></caption><graphic xmlns:xlink="http://www.w3.org/1999/xlink" xlink:href="zookeys-655-001-g001.jpg" position="float" orientation="portrait" xlink:type="simple" id="oo_122371.jpg"/></fig></tp:treatment-sec><ref-list><ref id="B200"><mixed-citation xmlns:xlink="http://www.w3.org/1999/xlink" xlink:type="simple">
          <person-group><name name-style="western"><surname>Ôhira</surname><given-names>H</given-names></name></person-group> (<year>1989</year>) A new genus of the subfamily <tp:taxon-name><tp:taxon-name-part taxon-name-part-type="subfamily">Cardiophorinae</tp:taxon-name-part></tp:taxon-name> (<tp:taxon-name><tp:taxon-name-part taxon-name-part-type="order">Coleoptera</tp:taxon-name-part></tp:taxon-name>: <tp:taxon-name><tp:taxon-name-part taxon-name-part-type="family">Elateridae</tp:taxon-name-part></tp:taxon-name>) from Japan. Entomological review of Japan XLIV: 79–81.</mixed-citation></ref><ref id="B13"><mixed-citation xmlns:xlink="http://www.w3.org/1999/xlink" xlink:type="simple">
          <person-group><name name-style="western"><surname>Arnett</surname><given-names>RH</given-names><suffix>Jr</suffix></name></person-group> (<year>1960</year>) The beetles of the United States (a manual for identification). The Catholic University of America Press, Washington DC, xi+1112 pp.</mixed-citation></ref></ref-list></tp:taxon-treatment>
