# Supplementary material for: World reclassification of the Cardiophorinae (Coleoptera, Elateridae), based on phylogenetic analyses of morphological characters
Source: Zookeys. 2017 Feb 13;(655):1–130. doi: 10.3897/zookeys.655.11894 (PMC5345379; doi:10.3897/zookeys.655.11894)
Supplement: XML Treatment for Buckelater [file zookeys.655.11894-treatment9.xml]

<!DOCTYPE tp:taxon-treatment
  PUBLIC "-//TaxonX//DTD Taxonomic Treatment Publishing DTD v0 20100105//EN" "tax-treatment-NSO.dtd">
<tp:taxon-treatment xmlns:tp="http://www.plazi.org/taxpub"><tp:treatment-meta><kwd-group><label>Taxon classification</label><kwd><named-content content-type="kingdom">Animalia</named-content></kwd><kwd><named-content content-type="order">Coleoptera</named-content></kwd><kwd><named-content content-type="family">Elateridae</named-content></kwd></kwd-group><mixed-citation publication-type="journal"><person-group><name><surname>Douglas</surname><given-names>Hume B.</given-names></name></person-group><article-title>World reclassification of the <tp:taxon-name><tp:taxon-name-part taxon-name-part-type="subfamily">Cardiophorinae</tp:taxon-name-part></tp:taxon-name> (<tp:taxon-name><tp:taxon-name-part taxon-name-part-type="order">Coleoptera</tp:taxon-name-part></tp:taxon-name>, <tp:taxon-name><tp:taxon-name-part taxon-name-part-type="family">Elateridae</tp:taxon-name-part></tp:taxon-name>), based on phylogenetic analyses of morphological characters</article-title><source>Zookeys</source><day>13</day><month>2</month><year>2017</year><volume>2017</volume><issue>655</issue><fpage>1</fpage><lpage>130</lpage><pub-id pub-id-type="doi">10.3897/zookeys.655.11894</pub-id></mixed-citation></tp:treatment-meta><tp:nomenclature><tp:taxon-name>
                <tp:taxon-name-part taxon-name-part-type="genus">Buckelater</tp:taxon-name-part>
              </tp:taxon-name><tp:taxon-authority>Costa, 1973</tp:taxon-authority><xref ref-type="fig" rid="F14">Figs 158–160</xref><tp:nomenclature-citation-list><tp:nomenclature-citation><tp:taxon-name>
                    <tp:taxon-name-part taxon-name-part-type="genus">Buckelater</tp:taxon-name-part>
                  </tp:taxon-name><comment>Costa, 1973: 33. Type species: <tp:taxon-name><tp:taxon-name-part taxon-name-part-type="genus">Buckelater</tp:taxon-name-part> <tp:taxon-name-part taxon-name-part-type="species">argutus</tp:taxon-name-part></tp:taxon-name> Costa, 1973: 35.</comment></tp:nomenclature-citation></tp:nomenclature-citation-list></tp:nomenclature><tp:treatment-sec sec-type="diagnosis" id="SECID0EJOAM"><title>Diagnosis.</title><p>Distance between antennae equal to only ¼ width of head (measured across outsides of compound eyes), nasale oriented ventrally (Fig. <xref ref-type="fig" rid="F14">159</xref>). Also: procoxal cavities closed; hind wing membrane notched in anal area. Known from: Brazil, males only, 1 sp.</p></tp:treatment-sec><tp:treatment-sec><!--Section generated to contain objects referenced in tp:taxon-treatment.--><fig id="F14" position="float" orientation="portrait"><label>Figures 155–162.</label><caption><p>
            <bold>155–157</bold> <italic><tp:taxon-name><tp:taxon-name-part taxon-name-part-type="genus">Austrocardiophorus</tp:taxon-name-part> <tp:taxon-name-part taxon-name-part-type="species">humeralis</tp:taxon-name-part></tp:taxon-name></italic>. <bold>155</bold> adult <bold>156</bold> proximal sclerite <bold>157</bold> aedeagus <bold>158–160</bold> <italic><tp:taxon-name><tp:taxon-name-part taxon-name-part-type="genus">Buckelater</tp:taxon-name-part> <tp:taxon-name-part taxon-name-part-type="species">argutus</tp:taxon-name-part></tp:taxon-name></italic> <bold>158</bold> male <bold>159</bold> anterior view of head capsule of male <bold>160</bold> aedeagus  <bold>161–162</bold> <italic><tp:taxon-name><tp:taxon-name-part taxon-name-part-type="genus">Ryukyucardiophorus</tp:taxon-name-part> <tp:taxon-name-part taxon-name-part-type="species">loochooensis</tp:taxon-name-part></tp:taxon-name></italic> <bold>161</bold> female <bold>162</bold> proximal sclerite. Scale bars: 1 mm for habiti, 0.5 mm for detail photo. Captions reflect the revised classification.</p></caption><graphic xmlns:xlink="http://www.w3.org/1999/xlink" xlink:href="zookeys-655-001-g014.jpg" position="float" orientation="portrait" xlink:type="simple" id="oo_122391.jpg"/></fig></tp:treatment-sec></tp:taxon-treatment>
