# Supplementary material for: World reclassification of the Cardiophorinae (Coleoptera, Elateridae), based on phylogenetic analyses of morphological characters
Source: Zookeys. 2017 Feb 13;(655):1–130. doi: 10.3897/zookeys.655.11894 (PMC5345379; doi:10.3897/zookeys.655.11894)
Supplement: XML Treatment for Cardiodontulus [file zookeys.655.11894-treatment10.xml]

<!DOCTYPE tp:taxon-treatment
  PUBLIC "-//TaxonX//DTD Taxonomic Treatment Publishing DTD v0 20100105//EN" "tax-treatment-NSO.dtd">
<tp:taxon-treatment xmlns:tp="http://www.plazi.org/taxpub"><tp:treatment-meta><kwd-group><label>Taxon classification</label><kwd><named-content content-type="kingdom">Animalia</named-content></kwd><kwd><named-content content-type="order">Coleoptera</named-content></kwd><kwd><named-content content-type="family">Elateridae</named-content></kwd></kwd-group><mixed-citation publication-type="journal"><person-group><name><surname>Douglas</surname><given-names>Hume B.</given-names></name></person-group><article-title>World reclassification of the <tp:taxon-name><tp:taxon-name-part taxon-name-part-type="subfamily">Cardiophorinae</tp:taxon-name-part></tp:taxon-name> (<tp:taxon-name><tp:taxon-name-part taxon-name-part-type="order">Coleoptera</tp:taxon-name-part></tp:taxon-name>, <tp:taxon-name><tp:taxon-name-part taxon-name-part-type="family">Elateridae</tp:taxon-name-part></tp:taxon-name>), based on phylogenetic analyses of morphological characters</article-title><source>Zookeys</source><day>13</day><month>2</month><year>2017</year><volume>2017</volume><issue>655</issue><fpage>1</fpage><lpage>130</lpage><pub-id pub-id-type="doi">10.3897/zookeys.655.11894</pub-id></mixed-citation></tp:treatment-meta><tp:nomenclature><tp:taxon-name>
                <tp:taxon-name-part taxon-name-part-type="genus">Cardiodontulus</tp:taxon-name-part>
              </tp:taxon-name><tp:taxon-authority>Van Zwaluwenburg, 1963</tp:taxon-authority><xref ref-type="fig" rid="F13">Figs 147–150</xref><tp:nomenclature-citation-list><tp:nomenclature-citation><tp:taxon-name>
                    <tp:taxon-name-part taxon-name-part-type="genus">Cardiodontulus</tp:taxon-name-part>
                  </tp:taxon-name><comment>Van Zwaluwenburg, 1963: 341. Type species: <tp:taxon-name><tp:taxon-name-part taxon-name-part-type="genus">Cardiodontulus</tp:taxon-name-part> <tp:taxon-name-part taxon-name-part-type="species">brandti</tp:taxon-name-part></tp:taxon-name> Van Zwaluwenburg, 1963: 341.</comment></tp:nomenclature-citation></tp:nomenclature-citation-list></tp:nomenclature><tp:treatment-sec sec-type="diagnosis" id="SECID0EMQAM"><title>Diagnosis.</title><p>Prothorax. Pronotum with lateral carina extending anterad from hind angles following lateral edge, not reaching anterior edge; procoxal cavities closed. Pterothorax. Scutellum with middle of anterior edge concave: broadly or abruptly emarginate. Legs. Tarsomere 4 lobed or lamellate; Tarsal claws with 2 points per side (Fig. <xref ref-type="fig" rid="F13">150</xref>). Also. Apical half of elytral interval 9 not costate. Known from: Papua New Guinea, Australia. Only males known, 2 spp.</p></tp:treatment-sec><tp:treatment-sec><!--Section generated to contain objects referenced in tp:taxon-treatment.--><fig id="F13" position="float" orientation="portrait"><label>Figures 140–154.</label><caption><p>
          <bold>140–143</bold> <italic><tp:taxon-name><tp:taxon-name-part taxon-name-part-type="genus">Paraplatynychus</tp:taxon-name-part> <tp:taxon-name-part taxon-name-part-type="species">mixtus</tp:taxon-name-part></tp:taxon-name></italic> <bold>140, 141</bold> male <bold>142</bold> proximal sclerite <bold>143</bold> aedeagus <bold>144–146</bold> <italic><tp:taxon-name><tp:taxon-name-part taxon-name-part-type="genus">Triplonychus</tp:taxon-name-part> <tp:taxon-name-part taxon-name-part-type="species">acuminatus</tp:taxon-name-part></tp:taxon-name></italic>, Lectotyp. <bold>144, 145</bold> male <bold>146</bold> aedeagus <bold>147–150</bold> <italic><tp:taxon-name><tp:taxon-name-part taxon-name-part-type="genus">Cardiodontulus</tp:taxon-name-part> <tp:taxon-name-part taxon-name-part-type="species">brandti</tp:taxon-name-part></tp:taxon-name></italic>, male paratype <bold>147</bold> aedeagus <bold>148, 149</bold> adult <bold>150</bold> tarsal claw <bold>151–153</bold> <italic><tp:taxon-name><tp:taxon-name-part taxon-name-part-type="genus">Craspedostethus</tp:taxon-name-part> <tp:taxon-name-part taxon-name-part-type="species">rufiventris</tp:taxon-name-part></tp:taxon-name></italic> <bold>151</bold> female Lectotype <bold>152</bold> lateral view of pronotal hind angle of female Lectotype <bold>153</bold> aedeagus <bold>154</bold> <italic><tp:taxon-name><tp:taxon-name-part taxon-name-part-type="genus">Craspedostethus</tp:taxon-name-part> <tp:taxon-name-part taxon-name-part-type="species">culcarius</tp:taxon-name-part></tp:taxon-name></italic> , bursal sclerites of female labeled as type. Scale bars: 1 mm for habiti, 0.5 mm for detail photos, 0.25 for <bold>142, 143</bold>. Captions reflect the revised classification.</p></caption><graphic xmlns:xlink="http://www.w3.org/1999/xlink" xlink:href="zookeys-655-001-g013.jpg" position="float" orientation="portrait" xlink:type="simple" id="oo_122389.jpg"/></fig></tp:treatment-sec></tp:taxon-treatment>
