# Supplementary material for: World reclassification of the Cardiophorinae (Coleoptera, Elateridae), based on phylogenetic analyses of morphological characters
Source: Zookeys. 2017 Feb 13;(655):1–130. doi: 10.3897/zookeys.655.11894 (PMC5345379; doi:10.3897/zookeys.655.11894)
Supplement: XML Treatment for Cardiophorellus: subgenusCardiophorellus [file zookeys.655.11894-treatment11.xml]

<!DOCTYPE tp:taxon-treatment
  PUBLIC "-//TaxonX//DTD Taxonomic Treatment Publishing DTD v0 20100105//EN" "tax-treatment-NSO.dtd">
<tp:taxon-treatment xmlns:tp="http://www.plazi.org/taxpub"><tp:treatment-meta><kwd-group><label>Taxon classification</label><kwd><named-content content-type="kingdom">Animalia</named-content></kwd><kwd><named-content content-type="order">Coleoptera</named-content></kwd><kwd><named-content content-type="family">Elateridae</named-content></kwd></kwd-group><mixed-citation publication-type="journal"><person-group><name><surname>Douglas</surname><given-names>Hume B.</given-names></name></person-group><article-title>World reclassification of the <tp:taxon-name><tp:taxon-name-part taxon-name-part-type="subfamily">Cardiophorinae</tp:taxon-name-part></tp:taxon-name> (<tp:taxon-name><tp:taxon-name-part taxon-name-part-type="order">Coleoptera</tp:taxon-name-part></tp:taxon-name>, <tp:taxon-name><tp:taxon-name-part taxon-name-part-type="family">Elateridae</tp:taxon-name-part></tp:taxon-name>), based on phylogenetic analyses of morphological characters</article-title><source>Zookeys</source><day>13</day><month>2</month><year>2017</year><volume>2017</volume><issue>655</issue><fpage>1</fpage><lpage>130</lpage><pub-id pub-id-type="doi">10.3897/zookeys.655.11894</pub-id></mixed-citation></tp:treatment-meta><tp:nomenclature><tp:taxon-name>
                <tp:taxon-name-part taxon-name-part-type="genus">Cardiophorellus</tp:taxon-name-part>: <tp:taxon-name-part taxon-name-part-type="infraspecific-rank">subgenus</tp:taxon-name-part><tp:taxon-name-part taxon-name-part-type="subgenus">Cardiophorellus</tp:taxon-name-part></tp:taxon-name><tp:taxon-authority>Cobos, 1970</tp:taxon-authority><xref ref-type="fig" rid="F9">Figs 85–87</xref><tp:nomenclature-citation-list><tp:nomenclature-citation><tp:taxon-name>
                    <tp:taxon-name-part taxon-name-part-type="genus">Cardiophorellus</tp:taxon-name-part>
                  </tp:taxon-name><comment>Cobos, 1970a: 222. Type species: <tp:taxon-name><tp:taxon-name-part taxon-name-part-type="genus">Cardiophorellus</tp:taxon-name-part> <tp:taxon-name-part taxon-name-part-type="species">gracilicornis</tp:taxon-name-part></tp:taxon-name> Cobos, 1970a: 223.</comment></tp:nomenclature-citation></tp:nomenclature-citation-list></tp:nomenclature><tp:treatment-sec sec-type="diagnosis" id="SECID0EUSAM"><title>Diagnosis.</title><p>Head. Mandibular apex unidentate (simple). Prothorax. Pronotum with lateral carina present but hidden in dorsal view by swollen pronotum (= submarginal line). Pterothorax. Scutellum with middle of anterior edge broadly concave. Also: Head with supra-orbital groove present; posterior edges of hypomeron mesad of hind angles with rectangular or semicircular indentations; prosternum with anterior edge short, exposing labium; tarsomere 4 without ventral lobe or pad extending beyond base of tarsomere 5; tarsal claws with 1 point per side; tibiae with posterior surfaces convex, weakly modified for digging (Figs <xref ref-type="fig" rid="F9">85</xref>, <xref ref-type="fig" rid="F9">86</xref>). Females undescribed or unassociated. Known from: Republic of the Congo, 1 sp.</p></tp:treatment-sec><tp:treatment-sec><!--Section generated to contain objects referenced in tp:taxon-treatment.--><fig id="F9" position="float" orientation="portrait"><label>Figures 79–89.</label><caption><p>
          <bold>79, 80</bold> <italic><tp:taxon-name><tp:taxon-name-part taxon-name-part-type="genus">Globothorax</tp:taxon-name-part> <tp:taxon-name-part taxon-name-part-type="species">femoralis</tp:taxon-name-part></tp:taxon-name></italic> lectotype male <bold>81–84</bold> <italic><tp:taxon-name><tp:taxon-name-part taxon-name-part-type="genus">Cardiophorus</tp:taxon-name-part> <tp:taxon-name-part taxon-name-part-type="species">gramineus</tp:taxon-name-part></tp:taxon-name></italic> <bold>81, 82</bold> female <bold>83</bold> bursa copulatrix with distal and proximal sclerites, lateral view <bold>84</bold> aedeagus <bold>85–87</bold> <italic><tp:taxon-name><tp:taxon-name-part taxon-name-part-type="genus">Cardiophorellus</tp:taxon-name-part> <tp:taxon-name-part taxon-name-part-type="species">gracilicornis</tp:taxon-name-part></tp:taxon-name></italic> paratype. <bold>85, 86</bold> male <bold>87</bold> aedeagus <bold>88–89</bold> <italic><tp:taxon-name><tp:taxon-name-part taxon-name-part-type="genus">Dicronychus</tp:taxon-name-part> <tp:taxon-name-part taxon-name-part-type="species">cinereus</tp:taxon-name-part></tp:taxon-name></italic> female. Scale bars: 1 mm for habiti, 0.5 mm for detail photos. Captions reflect the revised classification.</p></caption><graphic xmlns:xlink="http://www.w3.org/1999/xlink" xlink:href="zookeys-655-001-g009.jpg" position="float" orientation="portrait" xlink:type="simple" id="oo_122380.jpg"/></fig></tp:treatment-sec></tp:taxon-treatment>
