# Supplementary material for: World reclassification of the Cardiophorinae (Coleoptera, Elateridae), based on phylogenetic analyses of morphological characters
Source: Zookeys. 2017 Feb 13;(655):1–130. doi: 10.3897/zookeys.655.11894 (PMC5345379; doi:10.3897/zookeys.655.11894)
Supplement: XML Treatment for Cardiophorus: subgenusCoptostethus [file zookeys.655.11894-treatment14.xml]

<!DOCTYPE tp:taxon-treatment
  PUBLIC "-//TaxonX//DTD Taxonomic Treatment Publishing DTD v0 20100105//EN" "tax-treatment-NSO.dtd">
<tp:taxon-treatment xmlns:tp="http://www.plazi.org/taxpub"><tp:treatment-meta><kwd-group><label>Taxon classification</label><kwd><named-content content-type="kingdom">Animalia</named-content></kwd><kwd><named-content content-type="order">Coleoptera</named-content></kwd><kwd><named-content content-type="family">Elateridae</named-content></kwd></kwd-group><mixed-citation publication-type="journal"><person-group><name><surname>Douglas</surname><given-names>Hume B.</given-names></name></person-group><article-title>World reclassification of the <tp:taxon-name><tp:taxon-name-part taxon-name-part-type="subfamily">Cardiophorinae</tp:taxon-name-part></tp:taxon-name> (<tp:taxon-name><tp:taxon-name-part taxon-name-part-type="order">Coleoptera</tp:taxon-name-part></tp:taxon-name>, <tp:taxon-name><tp:taxon-name-part taxon-name-part-type="family">Elateridae</tp:taxon-name-part></tp:taxon-name>), based on phylogenetic analyses of morphological characters</article-title><source>Zookeys</source><day>13</day><month>2</month><year>2017</year><volume>2017</volume><issue>655</issue><fpage>1</fpage><lpage>130</lpage><pub-id pub-id-type="doi">10.3897/zookeys.655.11894</pub-id></mixed-citation></tp:treatment-meta><tp:nomenclature><tp:taxon-name>
                <tp:taxon-name-part taxon-name-part-type="genus">Cardiophorus</tp:taxon-name-part>: <tp:taxon-name-part taxon-name-part-type="infraspecific-rank">subgenus</tp:taxon-name-part><tp:taxon-name-part taxon-name-part-type="subgenus">Coptostethus</tp:taxon-name-part></tp:taxon-name><tp:taxon-authority>Wollaston, 1854</tp:taxon-authority><xref ref-type="fig" rid="F10">Fig. 100</xref><tp:nomenclature-citation-list><tp:nomenclature-citation><tp:taxon-name>
                    <tp:taxon-name-part taxon-name-part-type="genus">Coptostethus</tp:taxon-name-part>
                  </tp:taxon-name><comment>Wollaston, 1854: 238. Type species: <tp:taxon-name><tp:taxon-name-part taxon-name-part-type="genus">Cardiophorus</tp:taxon-name-part> <tp:taxon-name-part taxon-name-part-type="species">femoratus</tp:taxon-name-part></tp:taxon-name> Wollaston, 1854: 240.</comment></tp:nomenclature-citation></tp:nomenclature-citation-list></tp:nomenclature><tp:treatment-sec sec-type="diagnosis" id="SECID0ES4AM"><title>Diagnosis.</title><p>Head. Mandibles with 2 points. Prothorax. Pronotum with carina along lateral edge hidden or not in dorsal view; restricted to hind angles, or reaching less than halfway to anterior edge. Prosternum with anterior edge not short, produced as lobe, concealing labium when head not extended. Pterothorax. Scutellum with middle of anterior edge abruptly emarginate, anterolateral edges evenly rounded, and posterior apex pointed. Legs. No tarsomeres lobed or lamellate; tarsal claws with one apex per side. Also. Pterothorax. Brachypterous. Abdomen. Urosternites 3–7 without serrations along sides.</p></tp:treatment-sec><tp:treatment-sec sec-type="type locality" id="SECID0EX4AM"><title>Type locality.</title><p>Porto Santo Island, Madeira Archipelago, from a cave, females unknown. The relatedness of this species to brachypterous <tp:taxon-name><tp:taxon-name-part taxon-name-part-type="subfamily">Cardiophorinae</tp:taxon-name-part></tp:taxon-name> from the Canary Archipelago. and South Africa also placed in <tp:taxon-name><tp:taxon-name-part taxon-name-part-type="infraspecific-rank">subgenus</tp:taxon-name-part> <tp:taxon-name-part taxon-name-part-type="subgenus">Coptostethus</tp:taxon-name-part></tp:taxon-name> has not been demonstrated. Some <italic><tp:taxon-name><tp:taxon-name-part taxon-name-part-type="genus">Coptostethus</tp:taxon-name-part></tp:taxon-name></italic> spp. from the Canary Archipelago have tarsal claws with 2 apices (Fig. <xref ref-type="fig" rid="F2">21</xref>), and would key here to <italic><tp:taxon-name><tp:taxon-name-part taxon-name-part-type="genus">Dicronychus</tp:taxon-name-part></tp:taxon-name></italic>. Includes 41 spp.</p></tp:treatment-sec><tp:treatment-sec><!--Section generated to contain objects referenced in tp:taxon-treatment.--><fig id="F10" position="float" orientation="portrait"><label>Figures 90–104.</label><caption><p>
          <bold>90–92</bold> <italic><tp:taxon-name><tp:taxon-name-part taxon-name-part-type="genus">Dicronychus</tp:taxon-name-part> <tp:taxon-name-part taxon-name-part-type="species">cinereus</tp:taxon-name-part></tp:taxon-name></italic>. <bold>90</bold> proximal sclerite <bold>91</bold> distal sclerites <bold>92</bold> aedeagus <bold>93–97</bold> <italic><tp:taxon-name><tp:taxon-name-part taxon-name-part-type="genus">Aptopus</tp:taxon-name-part> <tp:taxon-name-part taxon-name-part-type="species">rugiceps</tp:taxon-name-part></tp:taxon-name></italic> <bold>93, 94</bold> adult <bold>95</bold> proximal sclerite <bold>96</bold> distal sclerite <bold>97</bold> aedeagus <bold>98–99</bold> <tp:taxon-name><tp:taxon-name-part taxon-name-part-type="genus">Cardiophorus</tp:taxon-name-part> (<tp:taxon-name-part taxon-name-part-type="subgenus">Perinellus</tp:taxon-name-part>) <tp:taxon-name-part taxon-name-part-type="species">argentatus</tp:taxon-name-part></tp:taxon-name>, Lectotype. <bold>98</bold> male <bold>99</bold> aedeagus <bold>100</bold> <tp:taxon-name><tp:taxon-name-part taxon-name-part-type="genus">Cardiophorus</tp:taxon-name-part> (<tp:taxon-name-part taxon-name-part-type="subgenus">Coptostethus</tp:taxon-name-part>) <tp:taxon-name-part taxon-name-part-type="species">femoratus</tp:taxon-name-part></tp:taxon-name>, Lectotype <bold>101–103</bold> <italic><tp:taxon-name><tp:taxon-name-part taxon-name-part-type="genus">Phorocardius</tp:taxon-name-part> <tp:taxon-name-part taxon-name-part-type="species">florentini</tp:taxon-name-part></tp:taxon-name></italic> <bold>101, 102</bold> Lectotype <bold>103</bold> bursal sclerites <bold>104</bold> <italic><tp:taxon-name><tp:taxon-name-part taxon-name-part-type="genus">Tropidiplus</tp:taxon-name-part> <tp:taxon-name-part taxon-name-part-type="species">tellinii</tp:taxon-name-part></tp:taxon-name></italic>, female. Scale bars: 1 mm for habiti, 0.5 mm for detail photos. Captions reflect the revised classification.</p></caption><graphic xmlns:xlink="http://www.w3.org/1999/xlink" xlink:href="zookeys-655-001-g010.jpg" position="float" orientation="portrait" xlink:type="simple" id="oo_122383.jpg"/></fig><fig id="F2" position="float" orientation="portrait"><label>Figure 14–22.</label><caption><p>
          <bold>14</bold> Lateral view of metasternum of <italic><tp:taxon-name><tp:taxon-name-part taxon-name-part-type="genus">Zygocardiophorus</tp:taxon-name-part> <tp:taxon-name-part taxon-name-part-type="species">nigratissimus</tp:taxon-name-part></tp:taxon-name></italic> Buysson Scale bar = 0.5 mm). <abbrev xmlns:xlink="http://www.w3.org/1999/xlink" id="ABBRID0E2HDM" xlink:type="simple">LC<def><p>  = lateral carina</p></def></abbrev>; <abbrev xmlns:xlink="http://www.w3.org/1999/xlink" id="ABBRID0EBIDM" xlink:type="simple">MTP<def><p>  = metepisternum</p></def></abbrev>; <abbrev xmlns:xlink="http://www.w3.org/1999/xlink" id="ABBRID0EHIDM" xlink:type="simple">MTS<def><p>  = metasternum</p></def></abbrev> <bold>15–16</bold> Dorsal view of anterior end of left elytron of <tp:taxon-name><tp:taxon-name-part taxon-name-part-type="subfamily">Cardiophorinae</tp:taxon-name-part></tp:taxon-name> Scale bar = 0.5 mm). <bold>15</bold> <italic><tp:taxon-name><tp:taxon-name-part taxon-name-part-type="genus">Cardiophorus</tp:taxon-name-part> <tp:taxon-name-part taxon-name-part-type="species">gramineus</tp:taxon-name-part></tp:taxon-name></italic> <bold>16</bold> <italic><tp:taxon-name><tp:taxon-name-part taxon-name-part-type="genus">Paracardiophorus</tp:taxon-name-part> <tp:taxon-name-part taxon-name-part-type="species">cardisce</tp:taxon-name-part></tp:taxon-name></italic> (Say) <bold>17–18</bold> Hind wing of <tp:taxon-name><tp:taxon-name-part taxon-name-part-type="superfamily">Elateroidea</tp:taxon-name-part></tp:taxon-name> Scale bar = 1 mm) <bold>17</bold> <italic><tp:taxon-name><tp:taxon-name-part taxon-name-part-type="genus">Anelastes</tp:taxon-name-part> <tp:taxon-name-part taxon-name-part-type="species">druryi</tp:taxon-name-part></tp:taxon-name></italic> (Kirby) <bold>18</bold> <italic><tp:taxon-name><tp:taxon-name-part taxon-name-part-type="genus">Blaiseus</tp:taxon-name-part> <tp:taxon-name-part taxon-name-part-type="species">bedeli</tp:taxon-name-part></tp:taxon-name></italic>. Vein names follow <xref ref-type="bibr" rid="B155">Kukalova-Peck and Lawrence (2004)</xref> <bold>19–20</bold> Left metacoxal plate and metepisternum of <tp:taxon-name><tp:taxon-name-part taxon-name-part-type="superfamily">Elateroidea</tp:taxon-name-part></tp:taxon-name> Scale bar = 0.5 mm). <bold>19</bold> <italic><tp:taxon-name><tp:taxon-name-part taxon-name-part-type="genus">Aulonothroscus</tp:taxon-name-part> <tp:taxon-name-part taxon-name-part-type="species">punctatus</tp:taxon-name-part></tp:taxon-name></italic> (Bonvouloir) <bold>20</bold> <italic><tp:taxon-name><tp:taxon-name-part taxon-name-part-type="genus">Cardiophorus</tp:taxon-name-part> <tp:taxon-name-part taxon-name-part-type="species">gramineus</tp:taxon-name-part></tp:taxon-name></italic>. <abbrev xmlns:xlink="http://www.w3.org/1999/xlink" id="ABBRID0EULDM" xlink:type="simple">MCX<def><p>  = metacoxal plate</p></def></abbrev>; <abbrev xmlns:xlink="http://www.w3.org/1999/xlink" id="ABBRID0E1LDM" xlink:type="simple">MTS<def><p>  = metepisternum</p></def></abbrev> <bold>21–22</bold> Metatarsal claws of <tp:taxon-name><tp:taxon-name-part taxon-name-part-type="subfamily">Cardiophorinae</tp:taxon-name-part></tp:taxon-name> Scale bar = 0.5 mm). <bold>21</bold> <italic><tp:taxon-name><tp:taxon-name-part taxon-name-part-type="genus">Dicronychus</tp:taxon-name-part> <tp:taxon-name-part taxon-name-part-type="species">cinereus</tp:taxon-name-part></tp:taxon-name></italic> <bold>22</bold> <italic><tp:taxon-name><tp:taxon-name-part taxon-name-part-type="genus">Diocarphus</tp:taxon-name-part> <tp:taxon-name-part taxon-name-part-type="species">solitarius</tp:taxon-name-part></tp:taxon-name></italic>. Captions reflect the revised classification.</p></caption><graphic xmlns:xlink="http://www.w3.org/1999/xlink" xlink:href="zookeys-655-001-g002.jpg" position="float" orientation="portrait" xlink:type="simple" id="oo_122373.jpg"/></fig></tp:treatment-sec><ref-list><ref id="B155"><mixed-citation xmlns:xlink="http://www.w3.org/1999/xlink" xlink:type="simple">
          <person-group><name name-style="western"><surname>Kukalova-Peck</surname><given-names>J</given-names></name><name name-style="western"><surname>Lawrence</surname><given-names>JF</given-names></name></person-group> (<year>2004</year>) Relationships among coleopteran suborders and major endoneopteran lineages: Evidence from hind wing characters. <italic>European Journal of Entomology</italic> 101: 95–144. <ext-link xlink:type="simple" ext-link-type="doi" xlink:href="10.14411/eje.2004.018">https://doi.org/10.14411/eje.2004.018</ext-link></mixed-citation></ref></ref-list></tp:taxon-treatment>
