# Supplementary material for: World reclassification of the Cardiophorinae (Coleoptera, Elateridae), based on phylogenetic analyses of morphological characters
Source: Zookeys. 2017 Feb 13;(655):1–130. doi: 10.3897/zookeys.655.11894 (PMC5345379; doi:10.3897/zookeys.655.11894)
Supplement: XML Treatment for Cardiophorus: subgenusPerrinellus [file zookeys.655.11894-treatment15.xml]

<!DOCTYPE tp:taxon-treatment
  PUBLIC "-//TaxonX//DTD Taxonomic Treatment Publishing DTD v0 20100105//EN" "tax-treatment-NSO.dtd">
<tp:taxon-treatment xmlns:tp="http://www.plazi.org/taxpub"><tp:treatment-meta><kwd-group><label>Taxon classification</label><kwd><named-content content-type="kingdom">Animalia</named-content></kwd><kwd><named-content content-type="order">Coleoptera</named-content></kwd><kwd><named-content content-type="family">Elateridae</named-content></kwd></kwd-group><mixed-citation publication-type="journal"><person-group><name><surname>Douglas</surname><given-names>Hume B.</given-names></name></person-group><article-title>World reclassification of the <tp:taxon-name><tp:taxon-name-part taxon-name-part-type="subfamily">Cardiophorinae</tp:taxon-name-part></tp:taxon-name> (<tp:taxon-name><tp:taxon-name-part taxon-name-part-type="order">Coleoptera</tp:taxon-name-part></tp:taxon-name>, <tp:taxon-name><tp:taxon-name-part taxon-name-part-type="family">Elateridae</tp:taxon-name-part></tp:taxon-name>), based on phylogenetic analyses of morphological characters</article-title><source>Zookeys</source><day>13</day><month>2</month><year>2017</year><volume>2017</volume><issue>655</issue><fpage>1</fpage><lpage>130</lpage><pub-id pub-id-type="doi">10.3897/zookeys.655.11894</pub-id></mixed-citation></tp:treatment-meta><tp:nomenclature><tp:taxon-name>
                <tp:taxon-name-part taxon-name-part-type="genus">Cardiophorus</tp:taxon-name-part>: <tp:taxon-name-part taxon-name-part-type="infraspecific-rank">subgenus</tp:taxon-name-part><tp:taxon-name-part taxon-name-part-type="subgenus">Perrinellus</tp:taxon-name-part></tp:taxon-name><tp:taxon-authority>Buysson, 1899</tp:taxon-authority><xref ref-type="fig" rid="F10">Figs 98–99</xref><tp:nomenclature-citation-list><tp:nomenclature-citation><tp:taxon-name>
                    <tp:taxon-name-part taxon-name-part-type="genus">Cardiophorus</tp:taxon-name-part></tp:taxon-name><comment>: <tp:taxon-name><tp:taxon-name-part taxon-name-part-type="infraspecific-rank">subgenus</tp:taxon-name-part> <tp:taxon-name-part taxon-name-part-type="subgenus">Perrinellus</tp:taxon-name-part></tp:taxon-name> Buysson, 1899: 282. Type species: <tp:taxon-name><tp:taxon-name-part taxon-name-part-type="genus">Athous</tp:taxon-name-part> <tp:taxon-name-part taxon-name-part-type="species">argentatus</tp:taxon-name-part></tp:taxon-name> Abeille de Perrin, 1894: 92.</comment></tp:nomenclature-citation><tp:nomenclature-citation><tp:taxon-name>
                    <tp:taxon-name-part taxon-name-part-type="genus">Cardiophorus</tp:taxon-name-part></tp:taxon-name><comment>: <tp:taxon-name><tp:taxon-name-part taxon-name-part-type="infraspecific-rank">subgenus</tp:taxon-name-part> <tp:taxon-name-part taxon-name-part-type="subgenus">Lasiocerus</tp:taxon-name-part></tp:taxon-name> Buysson, 1912: 129. Type species: <tp:taxon-name><tp:taxon-name-part taxon-name-part-type="genus">Cardiophorus</tp:taxon-name-part> <tp:taxon-name-part taxon-name-part-type="species">schusteri</tp:taxon-name-part></tp:taxon-name> Buysson, 1912: 128.</comment></tp:nomenclature-citation></tp:nomenclature-citation-list></tp:nomenclature><tp:treatment-sec sec-type="diagnosis" id="SECID0EBCBM"><title>Diagnosis.</title><p>Head. Mandibles with 2 apices; supra-antennal carina without longitudinal split next to compound eyes. Prothorax. Pronotum with lateral carina reaching less than halfway to anterior edge (in type species not distinguishable from the dorsal hind angle carina), not hidden by lateral expansion of pronotum in dorsal view; prosternum with anterior edge produced as lobe, concealing labium when head not extended. Pterothorax. Scutellum with anterior edge emarginate, anterolateral edges broadened posterior to anterolateral corners, posterior end pointed. Legs. tarsi without ventral lobes and tarsal claws with one apex per side. Also. Pronotum with hind angles not truncate dorsally; procoxal cavities open. Aedeagus with parameres approximately cylindrical pre-apically (Fig. <xref ref-type="fig" rid="F10">99</xref>).</p></tp:treatment-sec><tp:treatment-sec sec-type="type locality" id="SECID0ELCBM"><title>Type locality.</title><p>Israel, other spp from North Africa, Ceylon, Central Asia, probably not monophyletic, 12 spp. <tp:taxon-name><tp:taxon-name-part taxon-name-part-type="genus">Cardiophorus</tp:taxon-name-part> (<tp:taxon-name-part taxon-name-part-type="subgenus">Lasiocerus</tp:taxon-name-part>)</tp:taxon-name> du Buysson was not located for examination, and may not match these key characteristics. <tp:taxon-name><tp:taxon-name-part taxon-name-part-type="infraspecific-rank">Subgenus</tp:taxon-name-part> <tp:taxon-name-part taxon-name-part-type="subgenus">Lasiocerus</tp:taxon-name-part></tp:taxon-name> was described from Azerbaijan, and distinguished by its long antennae with dense setae.</p></tp:treatment-sec><tp:treatment-sec><!--Section generated to contain objects referenced in tp:taxon-treatment.--><fig id="F10" position="float" orientation="portrait"><label>Figures 90–104.</label><caption><p>
          <bold>90–92</bold> <italic><tp:taxon-name><tp:taxon-name-part taxon-name-part-type="genus">Dicronychus</tp:taxon-name-part> <tp:taxon-name-part taxon-name-part-type="species">cinereus</tp:taxon-name-part></tp:taxon-name></italic>. <bold>90</bold> proximal sclerite <bold>91</bold> distal sclerites <bold>92</bold> aedeagus <bold>93–97</bold> <italic><tp:taxon-name><tp:taxon-name-part taxon-name-part-type="genus">Aptopus</tp:taxon-name-part> <tp:taxon-name-part taxon-name-part-type="species">rugiceps</tp:taxon-name-part></tp:taxon-name></italic> <bold>93, 94</bold> adult <bold>95</bold> proximal sclerite <bold>96</bold> distal sclerite <bold>97</bold> aedeagus <bold>98–99</bold> <tp:taxon-name><tp:taxon-name-part taxon-name-part-type="genus">Cardiophorus</tp:taxon-name-part> (<tp:taxon-name-part taxon-name-part-type="subgenus">Perinellus</tp:taxon-name-part>) <tp:taxon-name-part taxon-name-part-type="species">argentatus</tp:taxon-name-part></tp:taxon-name>, Lectotype. <bold>98</bold> male <bold>99</bold> aedeagus <bold>100</bold> <tp:taxon-name><tp:taxon-name-part taxon-name-part-type="genus">Cardiophorus</tp:taxon-name-part> (<tp:taxon-name-part taxon-name-part-type="subgenus">Coptostethus</tp:taxon-name-part>) <tp:taxon-name-part taxon-name-part-type="species">femoratus</tp:taxon-name-part></tp:taxon-name>, Lectotype <bold>101–103</bold> <italic><tp:taxon-name><tp:taxon-name-part taxon-name-part-type="genus">Phorocardius</tp:taxon-name-part> <tp:taxon-name-part taxon-name-part-type="species">florentini</tp:taxon-name-part></tp:taxon-name></italic> <bold>101, 102</bold> Lectotype <bold>103</bold> bursal sclerites <bold>104</bold> <italic><tp:taxon-name><tp:taxon-name-part taxon-name-part-type="genus">Tropidiplus</tp:taxon-name-part> <tp:taxon-name-part taxon-name-part-type="species">tellinii</tp:taxon-name-part></tp:taxon-name></italic>, female. Scale bars: 1 mm for habiti, 0.5 mm for detail photos. Captions reflect the revised classification.</p></caption><graphic xmlns:xlink="http://www.w3.org/1999/xlink" xlink:href="zookeys-655-001-g010.jpg" position="float" orientation="portrait" xlink:type="simple" id="oo_122383.jpg"/></fig></tp:treatment-sec></tp:taxon-treatment>
