# Supplementary material for: World reclassification of the Cardiophorinae (Coleoptera, Elateridae), based on phylogenetic analyses of morphological characters
Source: Zookeys. 2017 Feb 13;(655):1–130. doi: 10.3897/zookeys.655.11894 (PMC5345379; doi:10.3897/zookeys.655.11894)
Supplement: XML Treatment for Dicronychus [file zookeys.655.11894-treatment18.xml]

<!DOCTYPE tp:taxon-treatment
  PUBLIC "-//TaxonX//DTD Taxonomic Treatment Publishing DTD v0 20100105//EN" "tax-treatment-NSO.dtd">
<tp:taxon-treatment xmlns:tp="http://www.plazi.org/taxpub"><tp:treatment-meta><kwd-group><label>Taxon classification</label><kwd><named-content content-type="kingdom">Animalia</named-content></kwd><kwd><named-content content-type="order">Coleoptera</named-content></kwd><kwd><named-content content-type="family">Elateridae</named-content></kwd></kwd-group><mixed-citation publication-type="journal"><person-group><name><surname>Douglas</surname><given-names>Hume B.</given-names></name></person-group><article-title>World reclassification of the <tp:taxon-name><tp:taxon-name-part taxon-name-part-type="subfamily">Cardiophorinae</tp:taxon-name-part></tp:taxon-name> (<tp:taxon-name><tp:taxon-name-part taxon-name-part-type="order">Coleoptera</tp:taxon-name-part></tp:taxon-name>, <tp:taxon-name><tp:taxon-name-part taxon-name-part-type="family">Elateridae</tp:taxon-name-part></tp:taxon-name>), based on phylogenetic analyses of morphological characters</article-title><source>Zookeys</source><day>13</day><month>2</month><year>2017</year><volume>2017</volume><issue>655</issue><fpage>1</fpage><lpage>130</lpage><pub-id pub-id-type="doi">10.3897/zookeys.655.11894</pub-id></mixed-citation></tp:treatment-meta><tp:nomenclature><tp:taxon-name>
                <tp:taxon-name-part taxon-name-part-type="genus">Dicronychus</tp:taxon-name-part>
              </tp:taxon-name><tp:taxon-authority>Brullé, 1832</tp:taxon-authority><xref ref-type="fig" rid="F2">Figs 21</xref><xref ref-type="fig" rid="F9">, 88–89</xref><xref ref-type="fig" rid="F10">, 90–92</xref><tp:nomenclature-citation-list><tp:nomenclature-citation><tp:taxon-name>
                    <tp:taxon-name-part taxon-name-part-type="genus">Dicronychus</tp:taxon-name-part>
                  </tp:taxon-name><comment>Brullé, 1832: 138. Type species: <tp:taxon-name><tp:taxon-name-part taxon-name-part-type="genus">Elater</tp:taxon-name-part> <tp:taxon-name-part taxon-name-part-type="species">obesus</tp:taxon-name-part></tp:taxon-name><xref ref-type="bibr" rid="B23">Brullé 1832</xref>: 138, now referred to by replacement name <tp:taxon-name><tp:taxon-name-part taxon-name-part-type="genus">Dicronychus</tp:taxon-name-part> <tp:taxon-name-part taxon-name-part-type="species">brullei</tp:taxon-name-part></tp:taxon-name><xref ref-type="bibr" rid="B227">Platia and Gudenzi (2003)</xref>.</comment></tp:nomenclature-citation><tp:nomenclature-citation><tp:taxon-name>
                    <tp:taxon-name-part taxon-name-part-type="genus">Paramecus</tp:taxon-name-part>
                  </tp:taxon-name><comment>Dillwyn, 1829: 32. Type species: <tp:taxon-name><tp:taxon-name-part taxon-name-part-type="genus">Paramecus</tp:taxon-name-part> <tp:taxon-name-part taxon-name-part-type="species">cordiger</tp:taxon-name-part></tp:taxon-name> Dillwyn, 1829 (= <tp:taxon-name><tp:taxon-name-part taxon-name-part-type="genus">Elater</tp:taxon-name-part> <tp:taxon-name-part taxon-name-part-type="species">equiseti</tp:taxon-name-part></tp:taxon-name> Herbst, 1784: 114.</comment></tp:nomenclature-citation></tp:nomenclature-citation-list></tp:nomenclature><tp:treatment-sec sec-type="diagnosis" id="SECID0ETLBM"><title>Diagnosis.</title><p>Prothorax. Pronotum with lateral carina not reaching anterior edge, hidden in dorsal view by overhanging edge of dorsal part of pronotum (= submarginal line); procoxal cavities open. Legs. Tarsomere 4 without ventral lobe or pad extending beyond base of tarsomere 5; tarsal claws with second apex at base on each side (Fig. <xref ref-type="fig" rid="F2">21</xref>). Also hind wing notched in anal area; proximal (largest) sclerites of bursa copulatrix ovoid (Fig. <xref ref-type="fig" rid="F10">90</xref>). Known from Eurasia, Africa, 134 spp. Monophyly unknown, has been confused with <italic><tp:taxon-name><tp:taxon-name-part taxon-name-part-type="genus">Platynychus</tp:taxon-name-part></tp:taxon-name></italic> by some. Some brachypterous spp. currently assigned to <italic><tp:taxon-name><tp:taxon-name-part taxon-name-part-type="genus">Cardiophorus</tp:taxon-name-part></tp:taxon-name></italic> s.g. <italic><tp:taxon-name><tp:taxon-name-part taxon-name-part-type="genus">Coptostethus</tp:taxon-name-part></tp:taxon-name></italic> may belong here.</p></tp:treatment-sec><tp:treatment-sec><!--Section generated to contain objects referenced in tp:taxon-treatment.--><fig id="F2" position="float" orientation="portrait"><label>Figure 14–22.</label><caption><p>
          <bold>14</bold> Lateral view of metasternum of <italic><tp:taxon-name><tp:taxon-name-part taxon-name-part-type="genus">Zygocardiophorus</tp:taxon-name-part> <tp:taxon-name-part taxon-name-part-type="species">nigratissimus</tp:taxon-name-part></tp:taxon-name></italic> Buysson Scale bar = 0.5 mm). <abbrev xmlns:xlink="http://www.w3.org/1999/xlink" id="ABBRID0E2HDM" xlink:type="simple">LC<def><p>  = lateral carina</p></def></abbrev>; <abbrev xmlns:xlink="http://www.w3.org/1999/xlink" id="ABBRID0EBIDM" xlink:type="simple">MTP<def><p>  = metepisternum</p></def></abbrev>; <abbrev xmlns:xlink="http://www.w3.org/1999/xlink" id="ABBRID0EHIDM" xlink:type="simple">MTS<def><p>  = metasternum</p></def></abbrev> <bold>15–16</bold> Dorsal view of anterior end of left elytron of <tp:taxon-name><tp:taxon-name-part taxon-name-part-type="subfamily">Cardiophorinae</tp:taxon-name-part></tp:taxon-name> Scale bar = 0.5 mm). <bold>15</bold> <italic><tp:taxon-name><tp:taxon-name-part taxon-name-part-type="genus">Cardiophorus</tp:taxon-name-part> <tp:taxon-name-part taxon-name-part-type="species">gramineus</tp:taxon-name-part></tp:taxon-name></italic> <bold>16</bold> <italic><tp:taxon-name><tp:taxon-name-part taxon-name-part-type="genus">Paracardiophorus</tp:taxon-name-part> <tp:taxon-name-part taxon-name-part-type="species">cardisce</tp:taxon-name-part></tp:taxon-name></italic> (Say) <bold>17–18</bold> Hind wing of <tp:taxon-name><tp:taxon-name-part taxon-name-part-type="superfamily">Elateroidea</tp:taxon-name-part></tp:taxon-name> Scale bar = 1 mm) <bold>17</bold> <italic><tp:taxon-name><tp:taxon-name-part taxon-name-part-type="genus">Anelastes</tp:taxon-name-part> <tp:taxon-name-part taxon-name-part-type="species">druryi</tp:taxon-name-part></tp:taxon-name></italic> (Kirby) <bold>18</bold> <italic><tp:taxon-name><tp:taxon-name-part taxon-name-part-type="genus">Blaiseus</tp:taxon-name-part> <tp:taxon-name-part taxon-name-part-type="species">bedeli</tp:taxon-name-part></tp:taxon-name></italic>. Vein names follow <xref ref-type="bibr" rid="B155">Kukalova-Peck and Lawrence (2004)</xref> <bold>19–20</bold> Left metacoxal plate and metepisternum of <tp:taxon-name><tp:taxon-name-part taxon-name-part-type="superfamily">Elateroidea</tp:taxon-name-part></tp:taxon-name> Scale bar = 0.5 mm). <bold>19</bold> <italic><tp:taxon-name><tp:taxon-name-part taxon-name-part-type="genus">Aulonothroscus</tp:taxon-name-part> <tp:taxon-name-part taxon-name-part-type="species">punctatus</tp:taxon-name-part></tp:taxon-name></italic> (Bonvouloir) <bold>20</bold> <italic><tp:taxon-name><tp:taxon-name-part taxon-name-part-type="genus">Cardiophorus</tp:taxon-name-part> <tp:taxon-name-part taxon-name-part-type="species">gramineus</tp:taxon-name-part></tp:taxon-name></italic>. <abbrev xmlns:xlink="http://www.w3.org/1999/xlink" id="ABBRID0EULDM" xlink:type="simple">MCX<def><p>  = metacoxal plate</p></def></abbrev>; <abbrev xmlns:xlink="http://www.w3.org/1999/xlink" id="ABBRID0E1LDM" xlink:type="simple">MTS<def><p>  = metepisternum</p></def></abbrev> <bold>21–22</bold> Metatarsal claws of <tp:taxon-name><tp:taxon-name-part taxon-name-part-type="subfamily">Cardiophorinae</tp:taxon-name-part></tp:taxon-name> Scale bar = 0.5 mm). <bold>21</bold> <italic><tp:taxon-name><tp:taxon-name-part taxon-name-part-type="genus">Dicronychus</tp:taxon-name-part> <tp:taxon-name-part taxon-name-part-type="species">cinereus</tp:taxon-name-part></tp:taxon-name></italic> <bold>22</bold> <italic><tp:taxon-name><tp:taxon-name-part taxon-name-part-type="genus">Diocarphus</tp:taxon-name-part> <tp:taxon-name-part taxon-name-part-type="species">solitarius</tp:taxon-name-part></tp:taxon-name></italic>. Captions reflect the revised classification.</p></caption><graphic xmlns:xlink="http://www.w3.org/1999/xlink" xlink:href="zookeys-655-001-g002.jpg" position="float" orientation="portrait" xlink:type="simple" id="oo_122373.jpg"/></fig><fig id="F9" position="float" orientation="portrait"><label>Figures 79–89.</label><caption><p>
          <bold>79, 80</bold> <italic><tp:taxon-name><tp:taxon-name-part taxon-name-part-type="genus">Globothorax</tp:taxon-name-part> <tp:taxon-name-part taxon-name-part-type="species">femoralis</tp:taxon-name-part></tp:taxon-name></italic> lectotype male <bold>81–84</bold> <italic><tp:taxon-name><tp:taxon-name-part taxon-name-part-type="genus">Cardiophorus</tp:taxon-name-part> <tp:taxon-name-part taxon-name-part-type="species">gramineus</tp:taxon-name-part></tp:taxon-name></italic> <bold>81, 82</bold> female <bold>83</bold> bursa copulatrix with distal and proximal sclerites, lateral view <bold>84</bold> aedeagus <bold>85–87</bold> <italic><tp:taxon-name><tp:taxon-name-part taxon-name-part-type="genus">Cardiophorellus</tp:taxon-name-part> <tp:taxon-name-part taxon-name-part-type="species">gracilicornis</tp:taxon-name-part></tp:taxon-name></italic> paratype. <bold>85, 86</bold> male <bold>87</bold> aedeagus <bold>88–89</bold> <italic><tp:taxon-name><tp:taxon-name-part taxon-name-part-type="genus">Dicronychus</tp:taxon-name-part> <tp:taxon-name-part taxon-name-part-type="species">cinereus</tp:taxon-name-part></tp:taxon-name></italic> female. Scale bars: 1 mm for habiti, 0.5 mm for detail photos. Captions reflect the revised classification.</p></caption><graphic xmlns:xlink="http://www.w3.org/1999/xlink" xlink:href="zookeys-655-001-g009.jpg" position="float" orientation="portrait" xlink:type="simple" id="oo_122380.jpg"/></fig><fig id="F10" position="float" orientation="portrait"><label>Figures 90–104.</label><caption><p>
          <bold>90–92</bold> <italic><tp:taxon-name><tp:taxon-name-part taxon-name-part-type="genus">Dicronychus</tp:taxon-name-part> <tp:taxon-name-part taxon-name-part-type="species">cinereus</tp:taxon-name-part></tp:taxon-name></italic>. <bold>90</bold> proximal sclerite <bold>91</bold> distal sclerites <bold>92</bold> aedeagus <bold>93–97</bold> <italic><tp:taxon-name><tp:taxon-name-part taxon-name-part-type="genus">Aptopus</tp:taxon-name-part> <tp:taxon-name-part taxon-name-part-type="species">rugiceps</tp:taxon-name-part></tp:taxon-name></italic> <bold>93, 94</bold> adult <bold>95</bold> proximal sclerite <bold>96</bold> distal sclerite <bold>97</bold> aedeagus <bold>98–99</bold> <tp:taxon-name><tp:taxon-name-part taxon-name-part-type="genus">Cardiophorus</tp:taxon-name-part> (<tp:taxon-name-part taxon-name-part-type="subgenus">Perinellus</tp:taxon-name-part>) <tp:taxon-name-part taxon-name-part-type="species">argentatus</tp:taxon-name-part></tp:taxon-name>, Lectotype. <bold>98</bold> male <bold>99</bold> aedeagus <bold>100</bold> <tp:taxon-name><tp:taxon-name-part taxon-name-part-type="genus">Cardiophorus</tp:taxon-name-part> (<tp:taxon-name-part taxon-name-part-type="subgenus">Coptostethus</tp:taxon-name-part>) <tp:taxon-name-part taxon-name-part-type="species">femoratus</tp:taxon-name-part></tp:taxon-name>, Lectotype <bold>101–103</bold> <italic><tp:taxon-name><tp:taxon-name-part taxon-name-part-type="genus">Phorocardius</tp:taxon-name-part> <tp:taxon-name-part taxon-name-part-type="species">florentini</tp:taxon-name-part></tp:taxon-name></italic> <bold>101, 102</bold> Lectotype <bold>103</bold> bursal sclerites <bold>104</bold> <italic><tp:taxon-name><tp:taxon-name-part taxon-name-part-type="genus">Tropidiplus</tp:taxon-name-part> <tp:taxon-name-part taxon-name-part-type="species">tellinii</tp:taxon-name-part></tp:taxon-name></italic>, female. Scale bars: 1 mm for habiti, 0.5 mm for detail photos. Captions reflect the revised classification.</p></caption><graphic xmlns:xlink="http://www.w3.org/1999/xlink" xlink:href="zookeys-655-001-g010.jpg" position="float" orientation="portrait" xlink:type="simple" id="oo_122383.jpg"/></fig></tp:treatment-sec><ref-list><ref id="B155"><mixed-citation xmlns:xlink="http://www.w3.org/1999/xlink" xlink:type="simple">
          <person-group><name name-style="western"><surname>Kukalova-Peck</surname><given-names>J</given-names></name><name name-style="western"><surname>Lawrence</surname><given-names>JF</given-names></name></person-group> (<year>2004</year>) Relationships among coleopteran suborders and major endoneopteran lineages: Evidence from hind wing characters. <italic>European Journal of Entomology</italic> 101: 95–144. <ext-link xlink:type="simple" ext-link-type="doi" xlink:href="10.14411/eje.2004.018">https://doi.org/10.14411/eje.2004.018</ext-link></mixed-citation></ref><ref id="B23"><mixed-citation xmlns:xlink="http://www.w3.org/1999/xlink" xlink:type="simple">
          <person-group><name name-style="western"><surname>Brullé</surname><given-names>A</given-names></name></person-group> (<year>1832</year>) La partie des insectes dans l’ouvrage de la commission scientifique de Morée. Levrault, Paris, Tab. 22, 64–400.</mixed-citation></ref><ref id="B227"><mixed-citation xmlns:xlink="http://www.w3.org/1999/xlink" xlink:type="simple">
          <person-group><name name-style="western"><surname>Platia</surname><given-names>G</given-names></name><name name-style="western"><surname>Gudenzi</surname><given-names>I</given-names></name></person-group> (<year>2003</year>) Contributo alla conoscenza dei <italic><tp:taxon-name><tp:taxon-name-part taxon-name-part-type="genus">Dicronychus</tp:taxon-name-part></tp:taxon-name></italic> Brullé della Grecia con descrizione di nuove specie e chiave di determinazione per quelle note. (<tp:taxon-name><tp:taxon-name-part taxon-name-part-type="order">Coleoptera</tp:taxon-name-part></tp:taxon-name>, <tp:taxon-name><tp:taxon-name-part taxon-name-part-type="family">Elateridae</tp:taxon-name-part></tp:taxon-name>, <tp:taxon-name><tp:taxon-name-part taxon-name-part-type="tribe">Cardiophorini</tp:taxon-name-part></tp:taxon-name>). Annali del Museo civico di Storia naturale di Ferrara 5 (2002): 27–39.</mixed-citation></ref></ref-list></tp:taxon-treatment>
