# Supplementary material for: World reclassification of the Cardiophorinae (Coleoptera, Elateridae), based on phylogenetic analyses of morphological characters
Source: Zookeys. 2017 Feb 13;(655):1–130. doi: 10.3897/zookeys.655.11894 (PMC5345379; doi:10.3897/zookeys.655.11894)
Supplement: XML Treatment for Diocarphus [file zookeys.655.11894-treatment19.xml]

<!DOCTYPE tp:taxon-treatment
  PUBLIC "-//TaxonX//DTD Taxonomic Treatment Publishing DTD v0 20100105//EN" "tax-treatment-NSO.dtd">
<tp:taxon-treatment xmlns:tp="http://www.plazi.org/taxpub"><tp:treatment-meta><kwd-group><label>Taxon classification</label><kwd><named-content content-type="kingdom">Animalia</named-content></kwd><kwd><named-content content-type="order">Coleoptera</named-content></kwd><kwd><named-content content-type="family">Elateridae</named-content></kwd></kwd-group><mixed-citation publication-type="journal"><person-group><name><surname>Douglas</surname><given-names>Hume B.</given-names></name></person-group><article-title>World reclassification of the <tp:taxon-name><tp:taxon-name-part taxon-name-part-type="subfamily">Cardiophorinae</tp:taxon-name-part></tp:taxon-name> (<tp:taxon-name><tp:taxon-name-part taxon-name-part-type="order">Coleoptera</tp:taxon-name-part></tp:taxon-name>, <tp:taxon-name><tp:taxon-name-part taxon-name-part-type="family">Elateridae</tp:taxon-name-part></tp:taxon-name>), based on phylogenetic analyses of morphological characters</article-title><source>Zookeys</source><day>13</day><month>2</month><year>2017</year><volume>2017</volume><issue>655</issue><fpage>1</fpage><lpage>130</lpage><pub-id pub-id-type="doi">10.3897/zookeys.655.11894</pub-id></mixed-citation></tp:treatment-meta><tp:nomenclature><tp:taxon-name>
                <tp:taxon-name-part taxon-name-part-type="genus">Diocarphus</tp:taxon-name-part>
              </tp:taxon-name><tp:taxon-authority>Fleutiaux, 1947</tp:taxon-authority><xref ref-type="fig" rid="F2">Figs 22</xref><!--PageBreak--><tp:nomenclature-citation-list><tp:nomenclature-citation><tp:taxon-name>
                    <tp:taxon-name-part taxon-name-part-type="genus">Diocarphus</tp:taxon-name-part>
                  </tp:taxon-name><comment>Fleutiaux, 1947a: 364. <bold>stat. n.</bold>, raised to genus rank.</comment></tp:nomenclature-citation><tp:nomenclature-citation><tp:taxon-name>
                    <tp:taxon-name-part taxon-name-part-type="genus">Phorocardius</tp:taxon-name-part></tp:taxon-name><comment>: <tp:taxon-name><tp:taxon-name-part taxon-name-part-type="infraspecific-rank">subgenus</tp:taxon-name-part> <tp:taxon-name-part taxon-name-part-type="subgenus">Diocarphus</tp:taxon-name-part></tp:taxon-name> Fleutiaux, 1947a: 364. Type species: <tp:taxon-name><tp:taxon-name-part taxon-name-part-type="genus">Phorocardius</tp:taxon-name-part> <tp:taxon-name-part taxon-name-part-type="species">solitarius</tp:taxon-name-part></tp:taxon-name> Fleutiaux, 1931: 309.</comment></tp:nomenclature-citation></tp:nomenclature-citation-list></tp:nomenclature><tp:treatment-sec sec-type="diagnosis" id="SECID0EMPBM"><title>Diagnosis.</title><p>Head. Head with single pit between antennal fossa and eye. Prothorax. Pronotum with lateral carina not reaching anterior edge, hidden in dorsal view by overhanging edge of dorsal part of pronotum (= submarginal line); procoxal cavities closed. Pterothorax. Anterior edge of scutellum emarginate. Legs. Tarsomere 4 without ventral lobe or pad extending beyond base of tarsomere 5; tarsal claws with two apices per side.</p><p>Also. Legs. tarsal claws with ventral surface concave mesad of basal apex (Fig. <xref ref-type="fig" rid="F2">22</xref>). Bursa Copulatrix. Proximal (largest) sclerites ovoid (Fig. <xref ref-type="fig" rid="F11">113</xref>, right); paired distal sclerites absent (<italic>i.e.</italic> a second pair, farther from vagina, at base of spermathecal gland duct); base of spermathecal gland duct with tube-like sclerotisation, (Fig. <xref ref-type="fig" rid="F11">113</xref>, left), without paired plate-like appendages attached. Known from Vietnam, 1 sp.</p></tp:treatment-sec><tp:treatment-sec><!--Section generated to contain objects referenced in tp:taxon-treatment.--><fig id="F2" position="float" orientation="portrait"><label>Figure 14–22.</label><caption><p>
          <bold>14</bold> Lateral view of metasternum of <italic><tp:taxon-name><tp:taxon-name-part taxon-name-part-type="genus">Zygocardiophorus</tp:taxon-name-part> <tp:taxon-name-part taxon-name-part-type="species">nigratissimus</tp:taxon-name-part></tp:taxon-name></italic> Buysson Scale bar = 0.5 mm). <abbrev xmlns:xlink="http://www.w3.org/1999/xlink" id="ABBRID0E2HDM" xlink:type="simple">LC<def><p>  = lateral carina</p></def></abbrev>; <abbrev xmlns:xlink="http://www.w3.org/1999/xlink" id="ABBRID0EBIDM" xlink:type="simple">MTP<def><p>  = metepisternum</p></def></abbrev>; <abbrev xmlns:xlink="http://www.w3.org/1999/xlink" id="ABBRID0EHIDM" xlink:type="simple">MTS<def><p>  = metasternum</p></def></abbrev> <bold>15–16</bold> Dorsal view of anterior end of left elytron of <tp:taxon-name><tp:taxon-name-part taxon-name-part-type="subfamily">Cardiophorinae</tp:taxon-name-part></tp:taxon-name> Scale bar = 0.5 mm). <bold>15</bold> <italic><tp:taxon-name><tp:taxon-name-part taxon-name-part-type="genus">Cardiophorus</tp:taxon-name-part> <tp:taxon-name-part taxon-name-part-type="species">gramineus</tp:taxon-name-part></tp:taxon-name></italic> <bold>16</bold> <italic><tp:taxon-name><tp:taxon-name-part taxon-name-part-type="genus">Paracardiophorus</tp:taxon-name-part> <tp:taxon-name-part taxon-name-part-type="species">cardisce</tp:taxon-name-part></tp:taxon-name></italic> (Say) <bold>17–18</bold> Hind wing of <tp:taxon-name><tp:taxon-name-part taxon-name-part-type="superfamily">Elateroidea</tp:taxon-name-part></tp:taxon-name> Scale bar = 1 mm) <bold>17</bold> <italic><tp:taxon-name><tp:taxon-name-part taxon-name-part-type="genus">Anelastes</tp:taxon-name-part> <tp:taxon-name-part taxon-name-part-type="species">druryi</tp:taxon-name-part></tp:taxon-name></italic> (Kirby) <bold>18</bold> <italic><tp:taxon-name><tp:taxon-name-part taxon-name-part-type="genus">Blaiseus</tp:taxon-name-part> <tp:taxon-name-part taxon-name-part-type="species">bedeli</tp:taxon-name-part></tp:taxon-name></italic>. Vein names follow <xref ref-type="bibr" rid="B155">Kukalova-Peck and Lawrence (2004)</xref> <bold>19–20</bold> Left metacoxal plate and metepisternum of <tp:taxon-name><tp:taxon-name-part taxon-name-part-type="superfamily">Elateroidea</tp:taxon-name-part></tp:taxon-name> Scale bar = 0.5 mm). <bold>19</bold> <italic><tp:taxon-name><tp:taxon-name-part taxon-name-part-type="genus">Aulonothroscus</tp:taxon-name-part> <tp:taxon-name-part taxon-name-part-type="species">punctatus</tp:taxon-name-part></tp:taxon-name></italic> (Bonvouloir) <bold>20</bold> <italic><tp:taxon-name><tp:taxon-name-part taxon-name-part-type="genus">Cardiophorus</tp:taxon-name-part> <tp:taxon-name-part taxon-name-part-type="species">gramineus</tp:taxon-name-part></tp:taxon-name></italic>. <abbrev xmlns:xlink="http://www.w3.org/1999/xlink" id="ABBRID0EULDM" xlink:type="simple">MCX<def><p>  = metacoxal plate</p></def></abbrev>; <abbrev xmlns:xlink="http://www.w3.org/1999/xlink" id="ABBRID0E1LDM" xlink:type="simple">MTS<def><p>  = metepisternum</p></def></abbrev> <bold>21–22</bold> Metatarsal claws of <tp:taxon-name><tp:taxon-name-part taxon-name-part-type="subfamily">Cardiophorinae</tp:taxon-name-part></tp:taxon-name> Scale bar = 0.5 mm). <bold>21</bold> <italic><tp:taxon-name><tp:taxon-name-part taxon-name-part-type="genus">Dicronychus</tp:taxon-name-part> <tp:taxon-name-part taxon-name-part-type="species">cinereus</tp:taxon-name-part></tp:taxon-name></italic> <bold>22</bold> <italic><tp:taxon-name><tp:taxon-name-part taxon-name-part-type="genus">Diocarphus</tp:taxon-name-part> <tp:taxon-name-part taxon-name-part-type="species">solitarius</tp:taxon-name-part></tp:taxon-name></italic>. Captions reflect the revised classification.</p></caption><graphic xmlns:xlink="http://www.w3.org/1999/xlink" xlink:href="zookeys-655-001-g002.jpg" position="float" orientation="portrait" xlink:type="simple" id="oo_122373.jpg"/></fig><fig id="F11" position="float" orientation="portrait"><label>Figures 105–121.</label><caption><p>
          <bold>105–108</bold> <italic><tp:taxon-name><tp:taxon-name-part taxon-name-part-type="genus">Tropidiplus</tp:taxon-name-part> <tp:taxon-name-part taxon-name-part-type="species">tellinii</tp:taxon-name-part></tp:taxon-name></italic> <bold>105</bold> female <bold>106</bold> tarsal claw with basal seta, lateral view (Lectotype male) <bold>107</bold> distal &amp; proximal sclerites, internal view <bold>108</bold> aedeagus (Lectotype male) <bold>109–112</bold> <italic><tp:taxon-name><tp:taxon-name-part taxon-name-part-type="genus">Displatynychus</tp:taxon-name-part> <tp:taxon-name-part taxon-name-part-type="species">adjutor</tp:taxon-name-part></tp:taxon-name></italic> <bold>109, 110</bold> female <bold>111</bold> distal sclerite <bold>112</bold> aedeagus. <bold>113–115</bold> <italic><tp:taxon-name><tp:taxon-name-part taxon-name-part-type="genus">Diocarphus</tp:taxon-name-part> <tp:taxon-name-part taxon-name-part-type="species">solitarius</tp:taxon-name-part></tp:taxon-name></italic>. <bold>113</bold> distal and proximal sclerites in bursa copulatrix, internal view <bold>114, 115</bold> female <bold>116–118</bold> <italic><tp:taxon-name><tp:taxon-name-part taxon-name-part-type="genus">Cardiotarsus</tp:taxon-name-part> <tp:taxon-name-part taxon-name-part-type="species">capensis</tp:taxon-name-part></tp:taxon-name></italic> <bold>116, 117</bold> male <bold>118</bold> bursal sclerites lectotype <bold>119–121</bold> <italic><tp:taxon-name><tp:taxon-name-part taxon-name-part-type="genus">Odontocardus</tp:taxon-name-part> <tp:taxon-name-part taxon-name-part-type="species">vitalisi</tp:taxon-name-part></tp:taxon-name></italic> <bold>119</bold> distal sclerites of bursa copulatrix, internal view <bold>120, 121</bold> male. Scale bars: 1 mm for habiti, 0.5 mm for detail photos, 0.1 mm for tarsal claw. Captions reflect the revised classification.</p></caption><graphic xmlns:xlink="http://www.w3.org/1999/xlink" xlink:href="zookeys-655-001-g011.jpg" position="float" orientation="portrait" xlink:type="simple" id="oo_122385.jpg"/></fig></tp:treatment-sec><ref-list><ref id="B155"><mixed-citation xmlns:xlink="http://www.w3.org/1999/xlink" xlink:type="simple">
          <person-group><name name-style="western"><surname>Kukalova-Peck</surname><given-names>J</given-names></name><name name-style="western"><surname>Lawrence</surname><given-names>JF</given-names></name></person-group> (<year>2004</year>) Relationships among coleopteran suborders and major endoneopteran lineages: Evidence from hind wing characters. <italic>European Journal of Entomology</italic> 101: 95–144. <ext-link xlink:type="simple" ext-link-type="doi" xlink:href="10.14411/eje.2004.018">https://doi.org/10.14411/eje.2004.018</ext-link></mixed-citation></ref></ref-list></tp:taxon-treatment>
