# Supplementary material for: World reclassification of the Cardiophorinae (Coleoptera, Elateridae), based on phylogenetic analyses of morphological characters
Source: Zookeys. 2017 Feb 13;(655):1–130. doi: 10.3897/zookeys.655.11894 (PMC5345379; doi:10.3897/zookeys.655.11894)
Supplement: XML Treatment for Horistonotus [file zookeys.655.11894-treatment23.xml]

<!DOCTYPE tp:taxon-treatment
  PUBLIC "-//TaxonX//DTD Taxonomic Treatment Publishing DTD v0 20100105//EN" "tax-treatment-NSO.dtd">
<tp:taxon-treatment xmlns:tp="http://www.plazi.org/taxpub"><tp:treatment-meta><kwd-group><label>Taxon classification</label><kwd><named-content content-type="kingdom">Animalia</named-content></kwd><kwd><named-content content-type="order">Coleoptera</named-content></kwd><kwd><named-content content-type="family">Elateridae</named-content></kwd></kwd-group><mixed-citation publication-type="journal"><person-group><name><surname>Douglas</surname><given-names>Hume B.</given-names></name></person-group><article-title>World reclassification of the <tp:taxon-name><tp:taxon-name-part taxon-name-part-type="subfamily">Cardiophorinae</tp:taxon-name-part></tp:taxon-name> (<tp:taxon-name><tp:taxon-name-part taxon-name-part-type="order">Coleoptera</tp:taxon-name-part></tp:taxon-name>, <tp:taxon-name><tp:taxon-name-part taxon-name-part-type="family">Elateridae</tp:taxon-name-part></tp:taxon-name>), based on phylogenetic analyses of morphological characters</article-title><source>Zookeys</source><day>13</day><month>2</month><year>2017</year><volume>2017</volume><issue>655</issue><fpage>1</fpage><lpage>130</lpage><pub-id pub-id-type="doi">10.3897/zookeys.655.11894</pub-id></mixed-citation></tp:treatment-meta><tp:nomenclature><tp:taxon-name>
                <tp:taxon-name-part taxon-name-part-type="genus">Horistonotus</tp:taxon-name-part>
              </tp:taxon-name><tp:taxon-authority>Candèze, 1860</tp:taxon-authority><xref ref-type="fig" rid="F12">Figs 132–139</xref><tp:nomenclature-citation-list><tp:nomenclature-citation><tp:taxon-name>
                    <tp:taxon-name-part taxon-name-part-type="genus">Horistonotus</tp:taxon-name-part>
                  </tp:taxon-name><comment>Candèze, 1860: 243. Type species: <tp:taxon-name><tp:taxon-name-part taxon-name-part-type="genus">Horistonotus</tp:taxon-name-part> <tp:taxon-name-part taxon-name-part-type="species">flavidus</tp:taxon-name-part></tp:taxon-name> Candèze, 1860: 250.</comment></tp:nomenclature-citation></tp:nomenclature-citation-list></tp:nomenclature><tp:treatment-sec sec-type="diagnosis" id="SECID0EW1BM"><title>Diagnosis.</title><p>Prothorax. Pronotum with carina extending anterad from hind angles following lateral edge (ie, not below lateral edge of prothorax, but in some species not distinguishable from the dorsal hind angle carina), not reaching anterior edge. Legs. Tibiae not modified for digging; tarsi with tarsomere 4 not lobed or lamellate, tarsal claws with 2 or 7 points per side (Fig. <xref ref-type="fig" rid="F12">134</xref>). Also. Bursa copulatrix with paired proximal (largest) sclerites ovoid (Fig. <xref ref-type="fig" rid="F12">138</xref>). Known from South and North America, and the Antilles, 106 spp.</p></tp:treatment-sec><tp:treatment-sec><!--Section generated to contain objects referenced in tp:taxon-treatment.--><fig id="F12" position="float" orientation="portrait"><label>Figures 122–139.</label><caption><p>
          <bold>122</bold> <italic><tp:taxon-name><tp:taxon-name-part taxon-name-part-type="genus">Odontocardus</tp:taxon-name-part> <tp:taxon-name-part taxon-name-part-type="species">vitalisi</tp:taxon-name-part></tp:taxon-name></italic>. Aedeagus <bold>123–125</bold> <italic><tp:taxon-name><tp:taxon-name-part taxon-name-part-type="genus">Triplonychoidus</tp:taxon-name-part> <tp:taxon-name-part taxon-name-part-type="species">trivittatus</tp:taxon-name-part></tp:taxon-name></italic> paralectotype. <bold>123</bold> aedeagus <bold>124, 125</bold> male <bold>126–131</bold> <italic><tp:taxon-name><tp:taxon-name-part taxon-name-part-type="genus">Esthesopus</tp:taxon-name-part> <tp:taxon-name-part taxon-name-part-type="species">castaneus</tp:taxon-name-part></tp:taxon-name></italic> <bold>126, 127</bold> male <bold>128</bold> ventral view of tarsomeres 4&amp;5 <bold>129</bold> tarsal claw <bold>130</bold> proximal sclerite of bursa copulatrix <bold>131</bold> aedeagus <bold>132–135</bold> <italic><tp:taxon-name><tp:taxon-name-part taxon-name-part-type="genus">Aptopus</tp:taxon-name-part> <tp:taxon-name-part taxon-name-part-type="species">agrestis</tp:taxon-name-part></tp:taxon-name></italic> <bold>132, 133</bold> male <bold>134</bold> tarsal claw <bold>135</bold> aedeagus <bold>136–139</bold> <italic><tp:taxon-name><tp:taxon-name-part taxon-name-part-type="genus">Horistonotus</tp:taxon-name-part> <tp:taxon-name-part taxon-name-part-type="species">flavidus</tp:taxon-name-part></tp:taxon-name></italic> <bold>136, 137</bold> lectotype female <bold>138</bold> proximal sclerite of lectotype <bold>139</bold> aedeagus Scale bars: 1 mm for habiti, 0.5 mm for detail photos, 0.1 mm for tarsal claw. Captions reflect the revised classification.</p></caption><graphic xmlns:xlink="http://www.w3.org/1999/xlink" xlink:href="zookeys-655-001-g012.jpg" position="float" orientation="portrait" xlink:type="simple" id="oo_122387.jpg"/></fig></tp:treatment-sec></tp:taxon-treatment>
