# Supplementary material for: World reclassification of the Cardiophorinae (Coleoptera, Elateridae), based on phylogenetic analyses of morphological characters
Source: Zookeys. 2017 Feb 13;(655):1–130. doi: 10.3897/zookeys.655.11894 (PMC5345379; doi:10.3897/zookeys.655.11894)
Supplement: XML Treatment for Margogastrius [file zookeys.655.11894-treatment24.xml]

<!DOCTYPE tp:taxon-treatment
  PUBLIC "-//TaxonX//DTD Taxonomic Treatment Publishing DTD v0 20100105//EN" "tax-treatment-NSO.dtd">
<tp:taxon-treatment xmlns:tp="http://www.plazi.org/taxpub"><tp:treatment-meta><kwd-group><label>Taxon classification</label><kwd><named-content content-type="kingdom">Animalia</named-content></kwd><kwd><named-content content-type="order">Coleoptera</named-content></kwd><kwd><named-content content-type="family">Elateridae</named-content></kwd></kwd-group><mixed-citation publication-type="journal"><person-group><name><surname>Douglas</surname><given-names>Hume B.</given-names></name></person-group><article-title>World reclassification of the <tp:taxon-name><tp:taxon-name-part taxon-name-part-type="subfamily">Cardiophorinae</tp:taxon-name-part></tp:taxon-name> (<tp:taxon-name><tp:taxon-name-part taxon-name-part-type="order">Coleoptera</tp:taxon-name-part></tp:taxon-name>, <tp:taxon-name><tp:taxon-name-part taxon-name-part-type="family">Elateridae</tp:taxon-name-part></tp:taxon-name>), based on phylogenetic analyses of morphological characters</article-title><source>Zookeys</source><day>13</day><month>2</month><year>2017</year><volume>2017</volume><issue>655</issue><fpage>1</fpage><lpage>130</lpage><pub-id pub-id-type="doi">10.3897/zookeys.655.11894</pub-id></mixed-citation></tp:treatment-meta><tp:nomenclature><tp:taxon-name>
                <tp:taxon-name-part taxon-name-part-type="genus">Margogastrius</tp:taxon-name-part>
              </tp:taxon-name><tp:taxon-authority>Schwarz, 1903</tp:taxon-authority><xref ref-type="fig" rid="F6">Figs 42–44</xref><!--PageBreak--><tp:nomenclature-citation-list><tp:nomenclature-citation><tp:taxon-name>
                    <tp:taxon-name-part taxon-name-part-type="genus">Margogastrius</tp:taxon-name-part>
                  </tp:taxon-name><comment>Schwarz, 1903b: 80. Replacement name for <tp:taxon-name><tp:taxon-name-part taxon-name-part-type="genus">Gastrimargus</tp:taxon-name-part></tp:taxon-name> Schwarz, 1902.</comment></tp:nomenclature-citation></tp:nomenclature-citation-list></tp:nomenclature><tp:treatment-sec sec-type="diagnosis" id="SECID0E13BM"><title>Diagnosis.</title><p>Head. Mandibular apex unidentate (simple); supra-orbital groove present. Prothorax. Pronotum with lateral carina not reaching anterior edge, hidden in dorsal view by overhanging edge of dorsal part of pronotum (= submarginal line). Pterothorax. Scutellum with middle of anterior edge abruptly emarginate. Legs. Tarsal claws with one point per side. Also. Posterior edges of hypomeron mesad of hind angles with rectangular or semicircular indentations; prosternum with anterior edge not short, produced as lobe, concealing labium when head retracted; tibiae with posterior surfaces flattened and broadened apically (Fig. <xref ref-type="fig" rid="F6">42</xref>), apparently strongly modified for digging; Tarsomere 4 without ventral lobe or pad extending beyond base of tarsomere 5; proximal (largest) sclerites of bursa copulatrix reduced, capsule-like spermatheca attached to ventral surface of bursa by short duct (Fig. <xref ref-type="fig" rid="F6">44</xref>). Known from Tanzania, females only, 1 sp.</p></tp:treatment-sec><tp:treatment-sec><!--Section generated to contain objects referenced in tp:taxon-treatment.--><fig id="F6" position="float" orientation="portrait"><label>Figures 38–49.</label><caption><p>
          <bold>38–41</bold> <italic><tp:taxon-name><tp:taxon-name-part taxon-name-part-type="genus">Chileaphricus</tp:taxon-name-part> <tp:taxon-name-part taxon-name-part-type="species">chilensis</tp:taxon-name-part></tp:taxon-name></italic> lectotype male <bold>38, 39</bold> pterothorax <bold>40</bold> head and prothorax <bold>41</bold> aedeagus <bold>42–44</bold> <italic><tp:taxon-name><tp:taxon-name-part taxon-name-part-type="genus">Margogastrius</tp:taxon-name-part> <tp:taxon-name-part taxon-name-part-type="species">schneideri</tp:taxon-name-part></tp:taxon-name></italic> paralectotype female. <bold>42, 43</bold> habitus <bold>44</bold> spermatheca, lateral view <bold>45–47</bold> <italic><tp:taxon-name><tp:taxon-name-part taxon-name-part-type="genus">Floridelater</tp:taxon-name-part> <tp:taxon-name-part taxon-name-part-type="species">americanus</tp:taxon-name-part></tp:taxon-name></italic>. <bold>45</bold> aedeagus <bold>46, 47</bold> male <bold>48–49</bold> <italic><tp:taxon-name><tp:taxon-name-part taxon-name-part-type="genus">Blaiseus</tp:taxon-name-part> <tp:taxon-name-part taxon-name-part-type="species">bedeli</tp:taxon-name-part></tp:taxon-name></italic> lectotype male. Scale bars: 1 mm, 0.5 mm for detail photos. Captions reflect the revised classification.</p></caption><graphic xmlns:xlink="http://www.w3.org/1999/xlink" xlink:href="zookeys-655-001-g006.jpg" position="float" orientation="portrait" xlink:type="simple" id="oo_122390.jpg"/></fig></tp:treatment-sec></tp:taxon-treatment>
