# Supplementary material for: World reclassification of the Cardiophorinae (Coleoptera, Elateridae), based on phylogenetic analyses of morphological characters
Source: Zookeys. 2017 Feb 13;(655):1–130. doi: 10.3897/zookeys.655.11894 (PMC5345379; doi:10.3897/zookeys.655.11894)
Supplement: XML Treatment for Mionelater [file zookeys.655.11894-treatment26.xml]

<!DOCTYPE tp:taxon-treatment
  PUBLIC "-//TaxonX//DTD Taxonomic Treatment Publishing DTD v0 20100105//EN" "tax-treatment-NSO.dtd">
<tp:taxon-treatment xmlns:tp="http://www.plazi.org/taxpub"><tp:treatment-meta><kwd-group><label>Taxon classification</label><kwd><named-content content-type="kingdom">Animalia</named-content></kwd><kwd><named-content content-type="order">Coleoptera</named-content></kwd><kwd><named-content content-type="family">Elateridae</named-content></kwd></kwd-group><mixed-citation publication-type="journal"><person-group><name><surname>Douglas</surname><given-names>Hume B.</given-names></name></person-group><article-title>World reclassification of the <tp:taxon-name><tp:taxon-name-part taxon-name-part-type="subfamily">Cardiophorinae</tp:taxon-name-part></tp:taxon-name> (<tp:taxon-name><tp:taxon-name-part taxon-name-part-type="order">Coleoptera</tp:taxon-name-part></tp:taxon-name>, <tp:taxon-name><tp:taxon-name-part taxon-name-part-type="family">Elateridae</tp:taxon-name-part></tp:taxon-name>), based on phylogenetic analyses of morphological characters</article-title><source>Zookeys</source><day>13</day><month>2</month><year>2017</year><volume>2017</volume><issue>655</issue><fpage>1</fpage><lpage>130</lpage><pub-id pub-id-type="doi">10.3897/zookeys.655.11894</pub-id></mixed-citation></tp:treatment-meta><tp:nomenclature><tp:taxon-name>
                <tp:taxon-name-part taxon-name-part-type="genus">Mionelater</tp:taxon-name-part>
              </tp:taxon-name><tp:taxon-authority>Becker, 1963</tp:taxon-authority><tp:taxon-status xmlns:xlink="http://www.w3.org/1999/xlink" xlink:type="simple">known from fossil specimen only</tp:taxon-status><tp:nomenclature-citation-list><tp:nomenclature-citation><tp:taxon-name>
                    <tp:taxon-name-part taxon-name-part-type="genus">Mionelater</tp:taxon-name-part>
                  </tp:taxon-name><comment>Becker, 1963: 125. Type species: <tp:taxon-name><tp:taxon-name-part taxon-name-part-type="genus">Mionelater</tp:taxon-name-part> <tp:taxon-name-part taxon-name-part-type="species">planatus</tp:taxon-name-part></tp:taxon-name> Becker, 1963: 126.</comment></tp:nomenclature-citation></tp:nomenclature-citation-list></tp:nomenclature><tp:treatment-sec sec-type="diagnosis" id="SECID0EZBCM"><title>Diagnosis.</title><p>Head. Supra antennal carina porrect in lateral view; eyes large; antennae serrate with acute apicoventral angles. Prothorax. Hind angles elongate, pronotum abruptly constricted at base. Pterothorax. Mesocoxal cavity possibly open to mesepisternum and mesepimeron. Legs. No tarsomeres lobed or lamellate; tarsal claws with one apex per side; tarsal claws with one apex per side. Not in key to species.</p><p>Comment: the serrate antennae, large eyes, shelf-like supra-antennal carina, elongate pronotal hind angles, and open mesocoxal cavities suggest this genus might belong to <tp:taxon-name><tp:taxon-name-part taxon-name-part-type="subfamily">Dendrometrinae</tp:taxon-name-part></tp:taxon-name> or another subfamily. One known species.</p></tp:treatment-sec></tp:taxon-treatment>
