# Supplementary material for: World reclassification of the Cardiophorinae (Coleoptera, Elateridae), based on phylogenetic analyses of morphological characters
Source: Zookeys. 2017 Feb 13;(655):1–130. doi: 10.3897/zookeys.655.11894 (PMC5345379; doi:10.3897/zookeys.655.11894)
Supplement: XML Treatment for Neocardiophorus [file zookeys.655.11894-treatment27.xml]

<!DOCTYPE tp:taxon-treatment
  PUBLIC "-//TaxonX//DTD Taxonomic Treatment Publishing DTD v0 20100105//EN" "tax-treatment-NSO.dtd">
<tp:taxon-treatment xmlns:tp="http://www.plazi.org/taxpub"><tp:treatment-meta><kwd-group><label>Taxon classification</label><kwd><named-content content-type="kingdom">Animalia</named-content></kwd><kwd><named-content content-type="order">Coleoptera</named-content></kwd><kwd><named-content content-type="family">Elateridae</named-content></kwd></kwd-group><mixed-citation publication-type="journal"><person-group><name><surname>Douglas</surname><given-names>Hume B.</given-names></name></person-group><article-title>World reclassification of the <tp:taxon-name><tp:taxon-name-part taxon-name-part-type="subfamily">Cardiophorinae</tp:taxon-name-part></tp:taxon-name> (<tp:taxon-name><tp:taxon-name-part taxon-name-part-type="order">Coleoptera</tp:taxon-name-part></tp:taxon-name>, <tp:taxon-name><tp:taxon-name-part taxon-name-part-type="family">Elateridae</tp:taxon-name-part></tp:taxon-name>), based on phylogenetic analyses of morphological characters</article-title><source>Zookeys</source><day>13</day><month>2</month><year>2017</year><volume>2017</volume><issue>655</issue><fpage>1</fpage><lpage>130</lpage><pub-id pub-id-type="doi">10.3897/zookeys.655.11894</pub-id></mixed-citation></tp:treatment-meta><tp:nomenclature><tp:taxon-name>
                <tp:taxon-name-part taxon-name-part-type="genus">Neocardiophorus</tp:taxon-name-part>
              </tp:taxon-name><tp:taxon-authority>Gurjeva, 1966</tp:taxon-authority><xref ref-type="fig" rid="F7">Figs 57–58</xref><!--PageBreak--><tp:nomenclature-citation-list><tp:nomenclature-citation><tp:taxon-name>
                    <tp:taxon-name-part taxon-name-part-type="genus">Neocardiophorus</tp:taxon-name-part>
                  </tp:taxon-name><comment>Gurjeva, 1966: 95. Type species: <tp:taxon-name><tp:taxon-name-part taxon-name-part-type="genus">Neocardiophorus</tp:taxon-name-part> <tp:taxon-name-part taxon-name-part-type="species">mamajevi</tp:taxon-name-part></tp:taxon-name> Gurjeva, 1966: 95.</comment></tp:nomenclature-citation></tp:nomenclature-citation-list></tp:nomenclature><tp:treatment-sec sec-type="diagnosis" id="SECID0E6DCM"><title>Diagnosis.</title><p>Head. Mandibles with 2 points. Prothorax. Pronotum with carina along lateral edge not hidden in dorsal view, and restricted to hind angles, or not reaching more than halfway to anterior edge. Prosternum with anterior edge not short, produced as lobe, concealing labium when head not extended. Pterothorax. Scutellum with middle of anterior edge abruptly emarginate, anterolateral edges evenly rounded, and posterior apex evenly rounded. Legs. No tarsomeres lobed or lamellate; tarsal claws with one apex per side; tarsal claws with one apex per side. Also. Pterothorax. Abdomen. Urosternites 3–7 without serrations along sides. Two species, known from males from Turkmenistan and Uzbekistan.</p></tp:treatment-sec><tp:treatment-sec><!--Section generated to contain objects referenced in tp:taxon-treatment.--><fig id="F7" position="float" orientation="portrait"><label>Figures 50–62.</label><caption><p>
          <bold>50–53</bold> <italic><tp:taxon-name><tp:taxon-name-part taxon-name-part-type="genus">Pachyelater</tp:taxon-name-part> <tp:taxon-name-part taxon-name-part-type="species">madagascariensis</tp:taxon-name-part></tp:taxon-name></italic> <bold>50</bold> female <bold>51, 52</bold> male <bold>53</bold> aedeagus <bold>54–56</bold> <italic><tp:taxon-name><tp:taxon-name-part taxon-name-part-type="genus">Aphricus</tp:taxon-name-part></tp:taxon-name></italic> sp. <bold>54</bold> aedeagus <bold>55, 56</bold> male <bold>57–58</bold> <italic><tp:taxon-name><tp:taxon-name-part taxon-name-part-type="genus">Neocardiophorus</tp:taxon-name-part> <tp:taxon-name-part taxon-name-part-type="species">mamajevi</tp:taxon-name-part></tp:taxon-name></italic>. <bold>57</bold> male <bold>58</bold> aedeagus <bold>59–61</bold> <italic><tp:taxon-name><tp:taxon-name-part taxon-name-part-type="genus">Nyctor</tp:taxon-name-part> <tp:taxon-name-part taxon-name-part-type="species">expallidus</tp:taxon-name-part></tp:taxon-name></italic>. <bold>59</bold> aedeagus <bold>60, 61</bold> male <bold>62</bold> <italic><tp:taxon-name><tp:taxon-name-part taxon-name-part-type="genus">Metacardiophorus</tp:taxon-name-part> <tp:taxon-name-part taxon-name-part-type="species">sogdianus</tp:taxon-name-part></tp:taxon-name></italic>, male paratype. Scale bars: 1 mm for habiti, 0.5 mm for detail photos. Captions reflect the revised classification.</p></caption><graphic xmlns:xlink="http://www.w3.org/1999/xlink" xlink:href="zookeys-655-001-g007.jpg" position="float" orientation="portrait" xlink:type="simple" id="oo_122686.jpg"/></fig></tp:treatment-sec></tp:taxon-treatment>
