# Supplementary material for: World reclassification of the Cardiophorinae (Coleoptera, Elateridae), based on phylogenetic analyses of morphological characters
Source: Zookeys. 2017 Feb 13;(655):1–130. doi: 10.3897/zookeys.655.11894 (PMC5345379; doi:10.3897/zookeys.655.11894)
Supplement: XML Treatment for Nyctor [file zookeys.655.11894-treatment28.xml]

<!DOCTYPE tp:taxon-treatment
  PUBLIC "-//TaxonX//DTD Taxonomic Treatment Publishing DTD v0 20100105//EN" "tax-treatment-NSO.dtd">
<tp:taxon-treatment xmlns:tp="http://www.plazi.org/taxpub"><tp:treatment-meta><kwd-group><label>Taxon classification</label><kwd><named-content content-type="kingdom">Animalia</named-content></kwd><kwd><named-content content-type="order">Coleoptera</named-content></kwd><kwd><named-content content-type="family">Elateridae</named-content></kwd></kwd-group><mixed-citation publication-type="journal"><person-group><name><surname>Douglas</surname><given-names>Hume B.</given-names></name></person-group><article-title>World reclassification of the <tp:taxon-name><tp:taxon-name-part taxon-name-part-type="subfamily">Cardiophorinae</tp:taxon-name-part></tp:taxon-name> (<tp:taxon-name><tp:taxon-name-part taxon-name-part-type="order">Coleoptera</tp:taxon-name-part></tp:taxon-name>, <tp:taxon-name><tp:taxon-name-part taxon-name-part-type="family">Elateridae</tp:taxon-name-part></tp:taxon-name>), based on phylogenetic analyses of morphological characters</article-title><source>Zookeys</source><day>13</day><month>2</month><year>2017</year><volume>2017</volume><issue>655</issue><fpage>1</fpage><lpage>130</lpage><pub-id pub-id-type="doi">10.3897/zookeys.655.11894</pub-id></mixed-citation></tp:treatment-meta><tp:nomenclature><tp:taxon-name>
                <tp:taxon-name-part taxon-name-part-type="genus">Nyctor</tp:taxon-name-part>
              </tp:taxon-name><tp:taxon-authority>Semenov-Tian-Shanskij &amp; Pjatakova, 1936</tp:taxon-authority><xref ref-type="fig" rid="F7">Figs 59–61</xref><tp:nomenclature-citation-list><tp:nomenclature-citation><tp:taxon-name>
                    <tp:taxon-name-part taxon-name-part-type="genus">Nyctor</tp:taxon-name-part>
                  </tp:taxon-name><comment>Semenov-Tian-Shanskij &amp; Pjatakova, 1936: 101 <tp:taxon-name><tp:taxon-name-part taxon-name-part-type="genus">Nyctor</tp:taxon-name-part> <tp:taxon-name-part taxon-name-part-type="species">expallidus</tp:taxon-name-part></tp:taxon-name> Semenov-Tian-Shanskij &amp; Pjatakova, 1936: 102.</comment></tp:nomenclature-citation></tp:nomenclature-citation-list></tp:nomenclature><tp:treatment-sec sec-type="diagnosis" id="SECID0E4FCM"><title>Diagnosis.</title><p>Head. Head with area between antenna fossa and compound eye unsculptured. Prothorax. Pronotum with lateral carina extending anterad from hind angles following lateral edge, not reaching anterior edge; prosternum with anterior edge short, exposing labium. Pterothorax. Scutellum with middle of anterior edge abruptly emarginate. Legs. No tarsomeres lobed or lamellate; tarsal claws with one apex per side; tarsal claws with one apex per side. Also. Hind wing. Membrane notched in anal area (between AA3+4 and AP). Not reduced in female. Female genitalia. Proximal (largest) sclerites of bursa copulatrix ovoid; distal sclerites absent. Male genitalia. Parameres with 2 setae each. Known from Tajikistan, Turkmenistan, and Uzbekistan, 2 spp.</p></tp:treatment-sec><tp:treatment-sec><!--Section generated to contain objects referenced in tp:taxon-treatment.--><fig id="F7" position="float" orientation="portrait"><label>Figures 50–62.</label><caption><p>
          <bold>50–53</bold> <italic><tp:taxon-name><tp:taxon-name-part taxon-name-part-type="genus">Pachyelater</tp:taxon-name-part> <tp:taxon-name-part taxon-name-part-type="species">madagascariensis</tp:taxon-name-part></tp:taxon-name></italic> <bold>50</bold> female <bold>51, 52</bold> male <bold>53</bold> aedeagus <bold>54–56</bold> <italic><tp:taxon-name><tp:taxon-name-part taxon-name-part-type="genus">Aphricus</tp:taxon-name-part></tp:taxon-name></italic> sp. <bold>54</bold> aedeagus <bold>55, 56</bold> male <bold>57–58</bold> <italic><tp:taxon-name><tp:taxon-name-part taxon-name-part-type="genus">Neocardiophorus</tp:taxon-name-part> <tp:taxon-name-part taxon-name-part-type="species">mamajevi</tp:taxon-name-part></tp:taxon-name></italic>. <bold>57</bold> male <bold>58</bold> aedeagus <bold>59–61</bold> <italic><tp:taxon-name><tp:taxon-name-part taxon-name-part-type="genus">Nyctor</tp:taxon-name-part> <tp:taxon-name-part taxon-name-part-type="species">expallidus</tp:taxon-name-part></tp:taxon-name></italic>. <bold>59</bold> aedeagus <bold>60, 61</bold> male <bold>62</bold> <italic><tp:taxon-name><tp:taxon-name-part taxon-name-part-type="genus">Metacardiophorus</tp:taxon-name-part> <tp:taxon-name-part taxon-name-part-type="species">sogdianus</tp:taxon-name-part></tp:taxon-name></italic>, male paratype. Scale bars: 1 mm for habiti, 0.5 mm for detail photos. Captions reflect the revised classification.</p></caption><graphic xmlns:xlink="http://www.w3.org/1999/xlink" xlink:href="zookeys-655-001-g007.jpg" position="float" orientation="portrait" xlink:type="simple" id="oo_122686.jpg"/></fig></tp:treatment-sec></tp:taxon-treatment>
