# Supplementary material for: World reclassification of the Cardiophorinae (Coleoptera, Elateridae), based on phylogenetic analyses of morphological characters
Source: Zookeys. 2017 Feb 13;(655):1–130. doi: 10.3897/zookeys.655.11894 (PMC5345379; doi:10.3897/zookeys.655.11894)
Supplement: XML Treatment for Odontocardus [file zookeys.655.11894-treatment29.xml]

<!DOCTYPE tp:taxon-treatment
  PUBLIC "-//TaxonX//DTD Taxonomic Treatment Publishing DTD v0 20100105//EN" "tax-treatment-NSO.dtd">
<tp:taxon-treatment xmlns:tp="http://www.plazi.org/taxpub"><tp:treatment-meta><kwd-group><label>Taxon classification</label><kwd><named-content content-type="kingdom">Animalia</named-content></kwd><kwd><named-content content-type="order">Coleoptera</named-content></kwd><kwd><named-content content-type="family">Elateridae</named-content></kwd></kwd-group><mixed-citation publication-type="journal"><person-group><name><surname>Douglas</surname><given-names>Hume B.</given-names></name></person-group><article-title>World reclassification of the <tp:taxon-name><tp:taxon-name-part taxon-name-part-type="subfamily">Cardiophorinae</tp:taxon-name-part></tp:taxon-name> (<tp:taxon-name><tp:taxon-name-part taxon-name-part-type="order">Coleoptera</tp:taxon-name-part></tp:taxon-name>, <tp:taxon-name><tp:taxon-name-part taxon-name-part-type="family">Elateridae</tp:taxon-name-part></tp:taxon-name>), based on phylogenetic analyses of morphological characters</article-title><source>Zookeys</source><day>13</day><month>2</month><year>2017</year><volume>2017</volume><issue>655</issue><fpage>1</fpage><lpage>130</lpage><pub-id pub-id-type="doi">10.3897/zookeys.655.11894</pub-id></mixed-citation></tp:treatment-meta><tp:nomenclature><tp:taxon-name>
                <tp:taxon-name-part taxon-name-part-type="genus">Odontocardus</tp:taxon-name-part>
              </tp:taxon-name><tp:taxon-authority>Fleutiaux, 1931</tp:taxon-authority><xref ref-type="fig" rid="F11">Figs 119–121</xref><xref ref-type="fig" rid="F12">, 122</xref><!--PageBreak--><tp:nomenclature-citation-list><tp:nomenclature-citation><tp:taxon-name>
                    <tp:taxon-name-part taxon-name-part-type="genus">Odontocardus</tp:taxon-name-part>
                  </tp:taxon-name><comment>Fleutiaux, 1931: 332. Type species: <tp:taxon-name><tp:taxon-name-part taxon-name-part-type="genus">Cardiotarsus</tp:taxon-name-part> <tp:taxon-name-part taxon-name-part-type="species">vitalisi</tp:taxon-name-part></tp:taxon-name> Fleutiaux, 1918b: 231.</comment></tp:nomenclature-citation></tp:nomenclature-citation-list></tp:nomenclature><tp:treatment-sec sec-type="diagnosis" id="SECID0EAICM"><title>Diagnosis.</title><p>Prothorax. Pronotum with lateral carina not reaching anterior edge, hidden in dorsal view by overhanging edge of dorsal part of pronotum (= submarginal line). Legs. Tarsomere 4 with ventral lobe or pad extending beyond base of tarsomere 5; tarsal claws with both basal and apical points on each side. Also. Bursa copulatrix with paired proximal (largest) sclerites of bursa copulatrix ovoid. Known from Cambodia, Vietnam, Laos, Philippines, 6 spp.</p></tp:treatment-sec><tp:treatment-sec><!--Section generated to contain objects referenced in tp:taxon-treatment.--><fig id="F11" position="float" orientation="portrait"><label>Figures 105–121.</label><caption><p>
          <bold>105–108</bold> <italic><tp:taxon-name><tp:taxon-name-part taxon-name-part-type="genus">Tropidiplus</tp:taxon-name-part> <tp:taxon-name-part taxon-name-part-type="species">tellinii</tp:taxon-name-part></tp:taxon-name></italic> <bold>105</bold> female <bold>106</bold> tarsal claw with basal seta, lateral view (Lectotype male) <bold>107</bold> distal &amp; proximal sclerites, internal view <bold>108</bold> aedeagus (Lectotype male) <bold>109–112</bold> <italic><tp:taxon-name><tp:taxon-name-part taxon-name-part-type="genus">Displatynychus</tp:taxon-name-part> <tp:taxon-name-part taxon-name-part-type="species">adjutor</tp:taxon-name-part></tp:taxon-name></italic> <bold>109, 110</bold> female <bold>111</bold> distal sclerite <bold>112</bold> aedeagus. <bold>113–115</bold> <italic><tp:taxon-name><tp:taxon-name-part taxon-name-part-type="genus">Diocarphus</tp:taxon-name-part> <tp:taxon-name-part taxon-name-part-type="species">solitarius</tp:taxon-name-part></tp:taxon-name></italic>. <bold>113</bold> distal and proximal sclerites in bursa copulatrix, internal view <bold>114, 115</bold> female <bold>116–118</bold> <italic><tp:taxon-name><tp:taxon-name-part taxon-name-part-type="genus">Cardiotarsus</tp:taxon-name-part> <tp:taxon-name-part taxon-name-part-type="species">capensis</tp:taxon-name-part></tp:taxon-name></italic> <bold>116, 117</bold> male <bold>118</bold> bursal sclerites lectotype <bold>119–121</bold> <italic><tp:taxon-name><tp:taxon-name-part taxon-name-part-type="genus">Odontocardus</tp:taxon-name-part> <tp:taxon-name-part taxon-name-part-type="species">vitalisi</tp:taxon-name-part></tp:taxon-name></italic> <bold>119</bold> distal sclerites of bursa copulatrix, internal view <bold>120, 121</bold> male. Scale bars: 1 mm for habiti, 0.5 mm for detail photos, 0.1 mm for tarsal claw. Captions reflect the revised classification.</p></caption><graphic xmlns:xlink="http://www.w3.org/1999/xlink" xlink:href="zookeys-655-001-g011.jpg" position="float" orientation="portrait" xlink:type="simple" id="oo_122385.jpg"/></fig><fig id="F12" position="float" orientation="portrait"><label>Figures 122–139.</label><caption><p>
          <bold>122</bold> <italic><tp:taxon-name><tp:taxon-name-part taxon-name-part-type="genus">Odontocardus</tp:taxon-name-part> <tp:taxon-name-part taxon-name-part-type="species">vitalisi</tp:taxon-name-part></tp:taxon-name></italic>. Aedeagus <bold>123–125</bold> <italic><tp:taxon-name><tp:taxon-name-part taxon-name-part-type="genus">Triplonychoidus</tp:taxon-name-part> <tp:taxon-name-part taxon-name-part-type="species">trivittatus</tp:taxon-name-part></tp:taxon-name></italic> paralectotype. <bold>123</bold> aedeagus <bold>124, 125</bold> male <bold>126–131</bold> <italic><tp:taxon-name><tp:taxon-name-part taxon-name-part-type="genus">Esthesopus</tp:taxon-name-part> <tp:taxon-name-part taxon-name-part-type="species">castaneus</tp:taxon-name-part></tp:taxon-name></italic> <bold>126, 127</bold> male <bold>128</bold> ventral view of tarsomeres 4&amp;5 <bold>129</bold> tarsal claw <bold>130</bold> proximal sclerite of bursa copulatrix <bold>131</bold> aedeagus <bold>132–135</bold> <italic><tp:taxon-name><tp:taxon-name-part taxon-name-part-type="genus">Aptopus</tp:taxon-name-part> <tp:taxon-name-part taxon-name-part-type="species">agrestis</tp:taxon-name-part></tp:taxon-name></italic> <bold>132, 133</bold> male <bold>134</bold> tarsal claw <bold>135</bold> aedeagus <bold>136–139</bold> <italic><tp:taxon-name><tp:taxon-name-part taxon-name-part-type="genus">Horistonotus</tp:taxon-name-part> <tp:taxon-name-part taxon-name-part-type="species">flavidus</tp:taxon-name-part></tp:taxon-name></italic> <bold>136, 137</bold> lectotype female <bold>138</bold> proximal sclerite of lectotype <bold>139</bold> aedeagus Scale bars: 1 mm for habiti, 0.5 mm for detail photos, 0.1 mm for tarsal claw. Captions reflect the revised classification.</p></caption><graphic xmlns:xlink="http://www.w3.org/1999/xlink" xlink:href="zookeys-655-001-g012.jpg" position="float" orientation="portrait" xlink:type="simple" id="oo_122387.jpg"/></fig></tp:treatment-sec></tp:taxon-treatment>
