# Supplementary material for: World reclassification of the Cardiophorinae (Coleoptera, Elateridae), based on phylogenetic analyses of morphological characters
Source: Zookeys. 2017 Feb 13;(655):1–130. doi: 10.3897/zookeys.655.11894 (PMC5345379; doi:10.3897/zookeys.655.11894)
Supplement: XML Treatment for Paraplatynychus [file zookeys.655.11894-treatment31.xml]

<!DOCTYPE tp:taxon-treatment
  PUBLIC "-//TaxonX//DTD Taxonomic Treatment Publishing DTD v0 20100105//EN" "tax-treatment-NSO.dtd">
<tp:taxon-treatment xmlns:tp="http://www.plazi.org/taxpub"><tp:treatment-meta><kwd-group><label>Taxon classification</label><kwd><named-content content-type="kingdom">Animalia</named-content></kwd><kwd><named-content content-type="order">Coleoptera</named-content></kwd><kwd><named-content content-type="family">Elateridae</named-content></kwd></kwd-group><mixed-citation publication-type="journal"><person-group><name><surname>Douglas</surname><given-names>Hume B.</given-names></name></person-group><article-title>World reclassification of the <tp:taxon-name><tp:taxon-name-part taxon-name-part-type="subfamily">Cardiophorinae</tp:taxon-name-part></tp:taxon-name> (<tp:taxon-name><tp:taxon-name-part taxon-name-part-type="order">Coleoptera</tp:taxon-name-part></tp:taxon-name>, <tp:taxon-name><tp:taxon-name-part taxon-name-part-type="family">Elateridae</tp:taxon-name-part></tp:taxon-name>), based on phylogenetic analyses of morphological characters</article-title><source>Zookeys</source><day>13</day><month>2</month><year>2017</year><volume>2017</volume><issue>655</issue><fpage>1</fpage><lpage>130</lpage><pub-id pub-id-type="doi">10.3897/zookeys.655.11894</pub-id></mixed-citation></tp:treatment-meta><tp:nomenclature><tp:taxon-name>
                <tp:taxon-name-part taxon-name-part-type="genus">Paraplatynychus</tp:taxon-name-part>
              </tp:taxon-name><tp:taxon-authority>Fleutiaux, 1931</tp:taxon-authority><xref ref-type="fig" rid="F3">Figs 29</xref><xref ref-type="fig" rid="F13">, 140–143</xref><!--PageBreak--><tp:nomenclature-citation-list><tp:nomenclature-citation><tp:taxon-name>
                    <tp:taxon-name-part taxon-name-part-type="genus">Platynychus</tp:taxon-name-part></tp:taxon-name><comment>: <tp:taxon-name><tp:taxon-name-part taxon-name-part-type="infraspecific-rank">subgenus</tp:taxon-name-part> <tp:taxon-name-part taxon-name-part-type="subgenus">Paraplatynychus</tp:taxon-name-part></tp:taxon-name> Fleutiaux, 1931: 315. Type species: <tp:taxon-name><tp:taxon-name-part taxon-name-part-type="genus">Paraplatynychus</tp:taxon-name-part> <tp:taxon-name-part taxon-name-part-type="species">mixtus</tp:taxon-name-part></tp:taxon-name> Fleutiaux, 1931: 326.</comment></tp:nomenclature-citation></tp:nomenclature-citation-list></tp:nomenclature><tp:treatment-sec sec-type="diagnosis" id="SECID0EMPCM"><title>Diagnosis.</title><p>Prothorax. Pronotum with complete carina at lateral edge (Fig. <xref ref-type="fig" rid="F13">141</xref>), reaching from hind angle to anterior edge of prothorax. Pterothorax. Scutellum with middle of anterior edge broadly concave. Also. Tarsal claws with both basal and apical points on each side, without basal setae; bursa copulatrix with proximal sclerites bilobed (Fig. <xref ref-type="fig" rid="F13">142</xref>). Diagnosis is based on type species. <italic><tp:taxon-name><tp:taxon-name-part taxon-name-part-type="genus">Platynychus</tp:taxon-name-part> <tp:taxon-name-part taxon-name-part-type="species">fuscipennis</tp:taxon-name-part></tp:taxon-name></italic> Candèze, 1860, and <italic><tp:taxon-name><tp:taxon-name-part taxon-name-part-type="genus">Platynychus</tp:taxon-name-part> <tp:taxon-name-part taxon-name-part-type="species">incostatus</tp:taxon-name-part></tp:taxon-name></italic> Fleutiaux, 1931 have lateral carina of pronotum reaching only 9/10 to anterior edge of pronotum, and scutellum mesally notched. Known from PR China, and Southeast Asia, 4 spp.</p></tp:treatment-sec><tp:treatment-sec><!--Section generated to contain objects referenced in tp:taxon-treatment.--><fig id="F3" position="float" orientation="portrait"><label>Figures 23–35.</label><caption><p>
          <bold>23–25</bold> Dorsal view of aedeagus of <tp:taxon-name><tp:taxon-name-part taxon-name-part-type="family">Elateridae</tp:taxon-name-part></tp:taxon-name> Scale bar = 0.5 mm). <bold>23</bold> <italic><tp:taxon-name><tp:taxon-name-part taxon-name-part-type="genus">Hypnoidus</tp:taxon-name-part> <tp:taxon-name-part taxon-name-part-type="species">riparius</tp:taxon-name-part></tp:taxon-name></italic> Fabricius, 1792 [not <tp:taxon-name><tp:taxon-name-part taxon-name-part-type="subfamily">Cardiophorinae</tp:taxon-name-part></tp:taxon-name>] <bold>24</bold> <italic><tp:taxon-name><tp:taxon-name-part taxon-name-part-type="genus">Paracardiophorus</tp:taxon-name-part> <tp:taxon-name-part taxon-name-part-type="species">cardisce</tp:taxon-name-part></tp:taxon-name></italic> <bold>25</bold> <italic><tp:taxon-name><tp:taxon-name-part taxon-name-part-type="genus">Blaiseus</tp:taxon-name-part> <tp:taxon-name-part taxon-name-part-type="species">bedeli</tp:taxon-name-part></tp:taxon-name></italic> <bold>28–31</bold> Proximal sclerites of the bursa copulatrix of <tp:taxon-name><tp:taxon-name-part taxon-name-part-type="subfamily">Cardiophorinae</tp:taxon-name-part></tp:taxon-name>, interior view (top end of sclerite extends furthest into bursa) Scale bar = 0.5 mm). <bold>28</bold> <italic><tp:taxon-name><tp:taxon-name-part taxon-name-part-type="genus">Paracardiophorus</tp:taxon-name-part> <tp:taxon-name-part taxon-name-part-type="species">cardisce</tp:taxon-name-part></tp:taxon-name></italic> <bold>29</bold> <italic><tp:taxon-name><tp:taxon-name-part taxon-name-part-type="genus">Paraplatynychus</tp:taxon-name-part> <tp:taxon-name-part taxon-name-part-type="species">mixtus</tp:taxon-name-part></tp:taxon-name></italic> <bold>30</bold> <italic><tp:taxon-name><tp:taxon-name-part taxon-name-part-type="genus">Globothorax</tp:taxon-name-part> <tp:taxon-name-part taxon-name-part-type="species">chevrolati</tp:taxon-name-part></tp:taxon-name></italic> <bold>31</bold> <italic><tp:taxon-name><tp:taxon-name-part taxon-name-part-type="genus">Esthesopus</tp:taxon-name-part> <tp:taxon-name-part taxon-name-part-type="species">parcus</tp:taxon-name-part></tp:taxon-name></italic> Horn <bold>32–33</bold> Distal sclerites of the bursa copulatrix of <tp:taxon-name><tp:taxon-name-part taxon-name-part-type="subfamily">Cardiophorinae</tp:taxon-name-part></tp:taxon-name>, interior view Scale bar = 0.5 mm). <bold>32</bold> <italic><tp:taxon-name><tp:taxon-name-part taxon-name-part-type="genus">Cardiophorus</tp:taxon-name-part> <tp:taxon-name-part taxon-name-part-type="species">inflatus</tp:taxon-name-part></tp:taxon-name></italic> <bold>33</bold> <italic><tp:taxon-name><tp:taxon-name-part taxon-name-part-type="genus">Cardiophorus</tp:taxon-name-part> <tp:taxon-name-part taxon-name-part-type="species">gramineus</tp:taxon-name-part></tp:taxon-name></italic> <bold>34–35</bold> Sclerotised base of spermathecal gland duct of <tp:taxon-name><tp:taxon-name-part taxon-name-part-type="subfamily">Cardiophorinae</tp:taxon-name-part></tp:taxon-name>, lateral view Scale bar = 0.5 mm). <bold>34</bold> <italic><tp:taxon-name><tp:taxon-name-part taxon-name-part-type="genus">Paracardiophorus</tp:taxon-name-part> <tp:taxon-name-part taxon-name-part-type="species">cardisce</tp:taxon-name-part></tp:taxon-name></italic> <bold>35</bold> <italic><tp:taxon-name><tp:taxon-name-part taxon-name-part-type="genus">Paracardiophorus</tp:taxon-name-part> <tp:taxon-name-part taxon-name-part-type="species">musculus</tp:taxon-name-part></tp:taxon-name></italic>. <abbrev xmlns:xlink="http://www.w3.org/1999/xlink" id="ABBRID0E5SDM" xlink:type="simple">SD<def><p>  = spermathecal gland duct</p></def></abbrev>. Captions reflect the revised classification.</p></caption><graphic xmlns:xlink="http://www.w3.org/1999/xlink" xlink:href="zookeys-655-001-g003.jpg" position="float" orientation="portrait" xlink:type="simple" id="oo_122374.jpg"/></fig><fig id="F13" position="float" orientation="portrait"><label>Figures 140–154.</label><caption><p>
          <bold>140–143</bold> <italic><tp:taxon-name><tp:taxon-name-part taxon-name-part-type="genus">Paraplatynychus</tp:taxon-name-part> <tp:taxon-name-part taxon-name-part-type="species">mixtus</tp:taxon-name-part></tp:taxon-name></italic> <bold>140, 141</bold> male <bold>142</bold> proximal sclerite <bold>143</bold> aedeagus <bold>144–146</bold> <italic><tp:taxon-name><tp:taxon-name-part taxon-name-part-type="genus">Triplonychus</tp:taxon-name-part> <tp:taxon-name-part taxon-name-part-type="species">acuminatus</tp:taxon-name-part></tp:taxon-name></italic>, Lectotyp. <bold>144, 145</bold> male <bold>146</bold> aedeagus <bold>147–150</bold> <italic><tp:taxon-name><tp:taxon-name-part taxon-name-part-type="genus">Cardiodontulus</tp:taxon-name-part> <tp:taxon-name-part taxon-name-part-type="species">brandti</tp:taxon-name-part></tp:taxon-name></italic>, male paratype <bold>147</bold> aedeagus <bold>148, 149</bold> adult <bold>150</bold> tarsal claw <bold>151–153</bold> <italic><tp:taxon-name><tp:taxon-name-part taxon-name-part-type="genus">Craspedostethus</tp:taxon-name-part> <tp:taxon-name-part taxon-name-part-type="species">rufiventris</tp:taxon-name-part></tp:taxon-name></italic> <bold>151</bold> female Lectotype <bold>152</bold> lateral view of pronotal hind angle of female Lectotype <bold>153</bold> aedeagus <bold>154</bold> <italic><tp:taxon-name><tp:taxon-name-part taxon-name-part-type="genus">Craspedostethus</tp:taxon-name-part> <tp:taxon-name-part taxon-name-part-type="species">culcarius</tp:taxon-name-part></tp:taxon-name></italic> , bursal sclerites of female labeled as type. Scale bars: 1 mm for habiti, 0.5 mm for detail photos, 0.25 for <bold>142, 143</bold>. Captions reflect the revised classification.</p></caption><graphic xmlns:xlink="http://www.w3.org/1999/xlink" xlink:href="zookeys-655-001-g013.jpg" position="float" orientation="portrait" xlink:type="simple" id="oo_122389.jpg"/></fig></tp:treatment-sec></tp:taxon-treatment>
