# Supplementary material for: World reclassification of the Cardiophorinae (Coleoptera, Elateridae), based on phylogenetic analyses of morphological characters
Source: Zookeys. 2017 Feb 13;(655):1–130. doi: 10.3897/zookeys.655.11894 (PMC5345379; doi:10.3897/zookeys.655.11894)
Supplement: XML Treatment for Ryukyucardiophorus [file zookeys.655.11894-treatment34.xml]

<!DOCTYPE tp:taxon-treatment
  PUBLIC "-//TaxonX//DTD Taxonomic Treatment Publishing DTD v0 20100105//EN" "tax-treatment-NSO.dtd">
<tp:taxon-treatment xmlns:tp="http://www.plazi.org/taxpub"><tp:treatment-meta><kwd-group><label>Taxon classification</label><kwd><named-content content-type="kingdom">Animalia</named-content></kwd><kwd><named-content content-type="order">Coleoptera</named-content></kwd><kwd><named-content content-type="family">Elateridae</named-content></kwd></kwd-group><mixed-citation publication-type="journal"><person-group><name><surname>Douglas</surname><given-names>Hume B.</given-names></name></person-group><article-title>World reclassification of the <tp:taxon-name><tp:taxon-name-part taxon-name-part-type="subfamily">Cardiophorinae</tp:taxon-name-part></tp:taxon-name> (<tp:taxon-name><tp:taxon-name-part taxon-name-part-type="order">Coleoptera</tp:taxon-name-part></tp:taxon-name>, <tp:taxon-name><tp:taxon-name-part taxon-name-part-type="family">Elateridae</tp:taxon-name-part></tp:taxon-name>), based on phylogenetic analyses of morphological characters</article-title><source>Zookeys</source><day>13</day><month>2</month><year>2017</year><volume>2017</volume><issue>655</issue><fpage>1</fpage><lpage>130</lpage><pub-id pub-id-type="doi">10.3897/zookeys.655.11894</pub-id></mixed-citation></tp:treatment-meta><tp:nomenclature><tp:taxon-name>
                <tp:taxon-name-part taxon-name-part-type="genus">Ryukyucardiophorus</tp:taxon-name-part>
              </tp:taxon-name><tp:taxon-authority>Ôhira, 1973</tp:taxon-authority><xref ref-type="fig" rid="F14">Figs 161–162</xref><!--PageBreak--><tp:nomenclature-citation-list><tp:nomenclature-citation><tp:taxon-name>
                    <tp:taxon-name-part taxon-name-part-type="genus">Ryukyucardiophorus</tp:taxon-name-part>
                  </tp:taxon-name><comment>Ôhira, 1973a: 32. Type species: <tp:taxon-name><tp:taxon-name-part taxon-name-part-type="genus">Paracardiophorus</tp:taxon-name-part> <tp:taxon-name-part taxon-name-part-type="species">loochooensis</tp:taxon-name-part></tp:taxon-name>, <xref ref-type="bibr" rid="B183">Miwa 1934</xref>: 255.</comment></tp:nomenclature-citation></tp:nomenclature-citation-list></tp:nomenclature><tp:treatment-sec sec-type="Prothorax" id="SECID0E3WCM"><title>Prothorax.</title><p>Pronotum with carina extending anterad from hind angles following lateral edge (ie, not below lateral edge of prothorax, but in some species not distinguishable from the dorsal hind angle carina), not reaching anterior edge. Legs. Protibiae not modified for digging; tarsi with tarsomere 4 not lobed or lamellate, claws with 2 points per side. Bursa copulatrix with paired proximal (largest) sclerites bilobed with attached semi-sclerotised membrane with spines (Fig. <xref ref-type="fig" rid="F14">162</xref>). Also. Procoxal cavities apparently closed; aedeagus parameres apices without lateral expansions. Known from Japan, and Taiwan, 4 spp.</p></tp:treatment-sec><tp:treatment-sec><!--Section generated to contain objects referenced in tp:taxon-treatment.--><fig id="F14" position="float" orientation="portrait"><label>Figures 155–162.</label><caption><p>
            <bold>155–157</bold> <italic><tp:taxon-name><tp:taxon-name-part taxon-name-part-type="genus">Austrocardiophorus</tp:taxon-name-part> <tp:taxon-name-part taxon-name-part-type="species">humeralis</tp:taxon-name-part></tp:taxon-name></italic>. <bold>155</bold> adult <bold>156</bold> proximal sclerite <bold>157</bold> aedeagus <bold>158–160</bold> <italic><tp:taxon-name><tp:taxon-name-part taxon-name-part-type="genus">Buckelater</tp:taxon-name-part> <tp:taxon-name-part taxon-name-part-type="species">argutus</tp:taxon-name-part></tp:taxon-name></italic> <bold>158</bold> male <bold>159</bold> anterior view of head capsule of male <bold>160</bold> aedeagus  <bold>161–162</bold> <italic><tp:taxon-name><tp:taxon-name-part taxon-name-part-type="genus">Ryukyucardiophorus</tp:taxon-name-part> <tp:taxon-name-part taxon-name-part-type="species">loochooensis</tp:taxon-name-part></tp:taxon-name></italic> <bold>161</bold> female <bold>162</bold> proximal sclerite. Scale bars: 1 mm for habiti, 0.5 mm for detail photo. Captions reflect the revised classification.</p></caption><graphic xmlns:xlink="http://www.w3.org/1999/xlink" xlink:href="zookeys-655-001-g014.jpg" position="float" orientation="portrait" xlink:type="simple" id="oo_122391.jpg"/></fig></tp:treatment-sec><ref-list><ref id="B183"><mixed-citation xmlns:xlink="http://www.w3.org/1999/xlink" xlink:type="simple">
          <person-group><name name-style="western"><surname>Miwa</surname><given-names>Y</given-names></name></person-group> (<year>1934</year>) The fauna of <tp:taxon-name><tp:taxon-name-part taxon-name-part-type="family">Elateridae</tp:taxon-name-part></tp:taxon-name> in the Japanese Empire. Department of Agriculture, Government Research Institute, Report No. 65: 289 pp., 9 plates.</mixed-citation></ref></ref-list></tp:taxon-treatment>
