# Supplementary material for: World reclassification of the Cardiophorinae (Coleoptera, Elateridae), based on phylogenetic analyses of morphological characters
Source: Zookeys. 2017 Feb 13;(655):1–130. doi: 10.3897/zookeys.655.11894 (PMC5345379; doi:10.3897/zookeys.655.11894)
Supplement: XML Treatment for Triplonychus [file zookeys.655.11894-treatment36.xml]

<!DOCTYPE tp:taxon-treatment
  PUBLIC "-//TaxonX//DTD Taxonomic Treatment Publishing DTD v0 20100105//EN" "tax-treatment-NSO.dtd">
<tp:taxon-treatment xmlns:tp="http://www.plazi.org/taxpub"><tp:treatment-meta><kwd-group><label>Taxon classification</label><kwd><named-content content-type="kingdom">Animalia</named-content></kwd><kwd><named-content content-type="order">Coleoptera</named-content></kwd><kwd><named-content content-type="family">Elateridae</named-content></kwd></kwd-group><mixed-citation publication-type="journal"><person-group><name><surname>Douglas</surname><given-names>Hume B.</given-names></name></person-group><article-title>World reclassification of the <tp:taxon-name><tp:taxon-name-part taxon-name-part-type="subfamily">Cardiophorinae</tp:taxon-name-part></tp:taxon-name> (<tp:taxon-name><tp:taxon-name-part taxon-name-part-type="order">Coleoptera</tp:taxon-name-part></tp:taxon-name>, <tp:taxon-name><tp:taxon-name-part taxon-name-part-type="family">Elateridae</tp:taxon-name-part></tp:taxon-name>), based on phylogenetic analyses of morphological characters</article-title><source>Zookeys</source><day>13</day><month>2</month><year>2017</year><volume>2017</volume><issue>655</issue><fpage>1</fpage><lpage>130</lpage><pub-id pub-id-type="doi">10.3897/zookeys.655.11894</pub-id></mixed-citation></tp:treatment-meta><tp:nomenclature><tp:taxon-name>
                <tp:taxon-name-part taxon-name-part-type="genus">Triplonychus</tp:taxon-name-part>
              </tp:taxon-name><tp:taxon-authority>Candèze, 1860</tp:taxon-authority><xref ref-type="fig" rid="F13">Figs 144–146</xref><tp:nomenclature-citation-list><tp:nomenclature-citation><tp:taxon-name>
                    <tp:taxon-name-part taxon-name-part-type="genus">Triplonychus</tp:taxon-name-part>
                  </tp:taxon-name><comment>Candèze, 1860: 236. Type species: <tp:taxon-name><tp:taxon-name-part taxon-name-part-type="genus">Triplonychus</tp:taxon-name-part> <tp:taxon-name-part taxon-name-part-type="species">acuminatus</tp:taxon-name-part></tp:taxon-name> Candèze, 1860: 238.</comment></tp:nomenclature-citation></tp:nomenclature-citation-list></tp:nomenclature><tp:treatment-sec sec-type="diagnosis" id="SECID0E41CM"><title>Diagnosis.</title><p>Prothorax. Pronotum with carina extending anterad from hind angles following lateral edge (ie, not below lateral edge of prothorax, but in some species not distinguishable from the dorsal hind angle carina), not reaching anterior edge. Legs. Protibiae not modified for digging; tarsi with tarsomere 4 not lobed or lamellate, claws with 3 points per side. Also. Head with area between antenna fossa and compound eye with either carina connecting fossa and eye, or with 2 pits with non-depressed area between. Elytra with apical half of intervals 1–8 costate (Fig. <xref ref-type="fig" rid="F13">145</xref>). Abdomen. Urosternite 7 (ventrite 5) with second carina mesad of lateral carina. Bursa copulatrix with paired proximal (largest) sclerites elongate, parallel sided. Known from South and Central America, 17 spp.</p></tp:treatment-sec><tp:treatment-sec><!--Section generated to contain objects referenced in tp:taxon-treatment.--><fig id="F13" position="float" orientation="portrait"><label>Figures 140–154.</label><caption><p>
          <bold>140–143</bold> <italic><tp:taxon-name><tp:taxon-name-part taxon-name-part-type="genus">Paraplatynychus</tp:taxon-name-part> <tp:taxon-name-part taxon-name-part-type="species">mixtus</tp:taxon-name-part></tp:taxon-name></italic> <bold>140, 141</bold> male <bold>142</bold> proximal sclerite <bold>143</bold> aedeagus <bold>144–146</bold> <italic><tp:taxon-name><tp:taxon-name-part taxon-name-part-type="genus">Triplonychus</tp:taxon-name-part> <tp:taxon-name-part taxon-name-part-type="species">acuminatus</tp:taxon-name-part></tp:taxon-name></italic>, Lectotyp. <bold>144, 145</bold> male <bold>146</bold> aedeagus <bold>147–150</bold> <italic><tp:taxon-name><tp:taxon-name-part taxon-name-part-type="genus">Cardiodontulus</tp:taxon-name-part> <tp:taxon-name-part taxon-name-part-type="species">brandti</tp:taxon-name-part></tp:taxon-name></italic>, male paratype <bold>147</bold> aedeagus <bold>148, 149</bold> adult <bold>150</bold> tarsal claw <bold>151–153</bold> <italic><tp:taxon-name><tp:taxon-name-part taxon-name-part-type="genus">Craspedostethus</tp:taxon-name-part> <tp:taxon-name-part taxon-name-part-type="species">rufiventris</tp:taxon-name-part></tp:taxon-name></italic> <bold>151</bold> female Lectotype <bold>152</bold> lateral view of pronotal hind angle of female Lectotype <bold>153</bold> aedeagus <bold>154</bold> <italic><tp:taxon-name><tp:taxon-name-part taxon-name-part-type="genus">Craspedostethus</tp:taxon-name-part> <tp:taxon-name-part taxon-name-part-type="species">culcarius</tp:taxon-name-part></tp:taxon-name></italic> , bursal sclerites of female labeled as type. Scale bars: 1 mm for habiti, 0.5 mm for detail photos, 0.25 for <bold>142, 143</bold>. Captions reflect the revised classification.</p></caption><graphic xmlns:xlink="http://www.w3.org/1999/xlink" xlink:href="zookeys-655-001-g013.jpg" position="float" orientation="portrait" xlink:type="simple" id="oo_122389.jpg"/></fig></tp:treatment-sec></tp:taxon-treatment>
