# Supplementary material for: World reclassification of the Cardiophorinae (Coleoptera, Elateridae), based on phylogenetic analyses of morphological characters
Source: Zookeys. 2017 Feb 13;(655):1–130. doi: 10.3897/zookeys.655.11894 (PMC5345379; doi:10.3897/zookeys.655.11894)
Supplement: XML Treatment for Tropidiplus [file zookeys.655.11894-treatment37.xml]

<!DOCTYPE tp:taxon-treatment
  PUBLIC "-//TaxonX//DTD Taxonomic Treatment Publishing DTD v0 20100105//EN" "tax-treatment-NSO.dtd">
<tp:taxon-treatment xmlns:tp="http://www.plazi.org/taxpub"><tp:treatment-meta><kwd-group><label>Taxon classification</label><kwd><named-content content-type="kingdom">Animalia</named-content></kwd><kwd><named-content content-type="order">Coleoptera</named-content></kwd><kwd><named-content content-type="family">Elateridae</named-content></kwd></kwd-group><mixed-citation publication-type="journal"><person-group><name><surname>Douglas</surname><given-names>Hume B.</given-names></name></person-group><article-title>World reclassification of the <tp:taxon-name><tp:taxon-name-part taxon-name-part-type="subfamily">Cardiophorinae</tp:taxon-name-part></tp:taxon-name> (<tp:taxon-name><tp:taxon-name-part taxon-name-part-type="order">Coleoptera</tp:taxon-name-part></tp:taxon-name>, <tp:taxon-name><tp:taxon-name-part taxon-name-part-type="family">Elateridae</tp:taxon-name-part></tp:taxon-name>), based on phylogenetic analyses of morphological characters</article-title><source>Zookeys</source><day>13</day><month>2</month><year>2017</year><volume>2017</volume><issue>655</issue><fpage>1</fpage><lpage>130</lpage><pub-id pub-id-type="doi">10.3897/zookeys.655.11894</pub-id></mixed-citation></tp:treatment-meta><tp:nomenclature><tp:taxon-name>
                <tp:taxon-name-part taxon-name-part-type="genus">Tropidiplus</tp:taxon-name-part>
              </tp:taxon-name><tp:taxon-authority>Fleutiaux, 1903</tp:taxon-authority><xref ref-type="fig" rid="F10">Figs 104</xref><xref ref-type="fig" rid="F11">, 105–108</xref><!--PageBreak--><tp:nomenclature-citation-list><tp:nomenclature-citation><tp:taxon-name>
                    <tp:taxon-name-part taxon-name-part-type="genus">Tropidiplus</tp:taxon-name-part>
                  </tp:taxon-name><comment>Fleutiaux, 1903: 251. Type species: <tp:taxon-name><tp:taxon-name-part taxon-name-part-type="genus">Tropidiplus</tp:taxon-name-part> <tp:taxon-name-part taxon-name-part-type="species">tellinii</tp:taxon-name-part></tp:taxon-name> Fleutiaux, 1903: 251.</comment></tp:nomenclature-citation></tp:nomenclature-citation-list></tp:nomenclature><tp:treatment-sec sec-type="diagnosis" id="SECID0EF4CM"><title>Diagnosis.</title><p>Prothorax. Pronotum with complete lateral carina (Fig. <xref ref-type="fig" rid="F11">105</xref>), reaching from hind angle to anterior edge of prothorax (displaced ventrad in some). Legs. Tarsal claws with or without basal point on each side. Also. Scutellum with anterior edge abruptly emarginate; tarsal claws with basal setae (Fig. <xref ref-type="fig" rid="F11">106</xref>, possibly absent in some); bursa copulatrix with proximal sclerites elongate-ovoid (Fig. <xref ref-type="fig" rid="F11">107</xref>). In type species (<italic><tp:taxon-name><tp:taxon-name-part taxon-name-part-type="genus">Tropidiplus</tp:taxon-name-part> <tp:taxon-name-part taxon-name-part-type="species">tellinii</tp:taxon-name-part></tp:taxon-name></italic>) urosternite 7 has multiple longitudinal grooves and second longitudinal carina near lateral edge. Known from Eritrea, Ethiopia, Mozambique, and Kenya, 4 spp.</p></tp:treatment-sec><tp:treatment-sec><!--Section generated to contain objects referenced in tp:taxon-treatment.--><fig id="F10" position="float" orientation="portrait"><label>Figures 90–104.</label><caption><p>
          <bold>90–92</bold> <italic><tp:taxon-name><tp:taxon-name-part taxon-name-part-type="genus">Dicronychus</tp:taxon-name-part> <tp:taxon-name-part taxon-name-part-type="species">cinereus</tp:taxon-name-part></tp:taxon-name></italic>. <bold>90</bold> proximal sclerite <bold>91</bold> distal sclerites <bold>92</bold> aedeagus <bold>93–97</bold> <italic><tp:taxon-name><tp:taxon-name-part taxon-name-part-type="genus">Aptopus</tp:taxon-name-part> <tp:taxon-name-part taxon-name-part-type="species">rugiceps</tp:taxon-name-part></tp:taxon-name></italic> <bold>93, 94</bold> adult <bold>95</bold> proximal sclerite <bold>96</bold> distal sclerite <bold>97</bold> aedeagus <bold>98–99</bold> <tp:taxon-name><tp:taxon-name-part taxon-name-part-type="genus">Cardiophorus</tp:taxon-name-part> (<tp:taxon-name-part taxon-name-part-type="subgenus">Perinellus</tp:taxon-name-part>) <tp:taxon-name-part taxon-name-part-type="species">argentatus</tp:taxon-name-part></tp:taxon-name>, Lectotype. <bold>98</bold> male <bold>99</bold> aedeagus <bold>100</bold> <tp:taxon-name><tp:taxon-name-part taxon-name-part-type="genus">Cardiophorus</tp:taxon-name-part> (<tp:taxon-name-part taxon-name-part-type="subgenus">Coptostethus</tp:taxon-name-part>) <tp:taxon-name-part taxon-name-part-type="species">femoratus</tp:taxon-name-part></tp:taxon-name>, Lectotype <bold>101–103</bold> <italic><tp:taxon-name><tp:taxon-name-part taxon-name-part-type="genus">Phorocardius</tp:taxon-name-part> <tp:taxon-name-part taxon-name-part-type="species">florentini</tp:taxon-name-part></tp:taxon-name></italic> <bold>101, 102</bold> Lectotype <bold>103</bold> bursal sclerites <bold>104</bold> <italic><tp:taxon-name><tp:taxon-name-part taxon-name-part-type="genus">Tropidiplus</tp:taxon-name-part> <tp:taxon-name-part taxon-name-part-type="species">tellinii</tp:taxon-name-part></tp:taxon-name></italic>, female. Scale bars: 1 mm for habiti, 0.5 mm for detail photos. Captions reflect the revised classification.</p></caption><graphic xmlns:xlink="http://www.w3.org/1999/xlink" xlink:href="zookeys-655-001-g010.jpg" position="float" orientation="portrait" xlink:type="simple" id="oo_122383.jpg"/></fig><fig id="F11" position="float" orientation="portrait"><label>Figures 105–121.</label><caption><p>
          <bold>105–108</bold> <italic><tp:taxon-name><tp:taxon-name-part taxon-name-part-type="genus">Tropidiplus</tp:taxon-name-part> <tp:taxon-name-part taxon-name-part-type="species">tellinii</tp:taxon-name-part></tp:taxon-name></italic> <bold>105</bold> female <bold>106</bold> tarsal claw with basal seta, lateral view (Lectotype male) <bold>107</bold> distal &amp; proximal sclerites, internal view <bold>108</bold> aedeagus (Lectotype male) <bold>109–112</bold> <italic><tp:taxon-name><tp:taxon-name-part taxon-name-part-type="genus">Displatynychus</tp:taxon-name-part> <tp:taxon-name-part taxon-name-part-type="species">adjutor</tp:taxon-name-part></tp:taxon-name></italic> <bold>109, 110</bold> female <bold>111</bold> distal sclerite <bold>112</bold> aedeagus. <bold>113–115</bold> <italic><tp:taxon-name><tp:taxon-name-part taxon-name-part-type="genus">Diocarphus</tp:taxon-name-part> <tp:taxon-name-part taxon-name-part-type="species">solitarius</tp:taxon-name-part></tp:taxon-name></italic>. <bold>113</bold> distal and proximal sclerites in bursa copulatrix, internal view <bold>114, 115</bold> female <bold>116–118</bold> <italic><tp:taxon-name><tp:taxon-name-part taxon-name-part-type="genus">Cardiotarsus</tp:taxon-name-part> <tp:taxon-name-part taxon-name-part-type="species">capensis</tp:taxon-name-part></tp:taxon-name></italic> <bold>116, 117</bold> male <bold>118</bold> bursal sclerites lectotype <bold>119–121</bold> <italic><tp:taxon-name><tp:taxon-name-part taxon-name-part-type="genus">Odontocardus</tp:taxon-name-part> <tp:taxon-name-part taxon-name-part-type="species">vitalisi</tp:taxon-name-part></tp:taxon-name></italic> <bold>119</bold> distal sclerites of bursa copulatrix, internal view <bold>120, 121</bold> male. Scale bars: 1 mm for habiti, 0.5 mm for detail photos, 0.1 mm for tarsal claw. Captions reflect the revised classification.</p></caption><graphic xmlns:xlink="http://www.w3.org/1999/xlink" xlink:href="zookeys-655-001-g011.jpg" position="float" orientation="portrait" xlink:type="simple" id="oo_122385.jpg"/></fig></tp:treatment-sec></tp:taxon-treatment>
