# Supplementary material for: World reclassification of the Cardiophorinae (Coleoptera, Elateridae), based on phylogenetic analyses of morphological characters
Source: Zookeys. 2017 Feb 13;(655):1–130. doi: 10.3897/zookeys.655.11894 (PMC5345379; doi:10.3897/zookeys.655.11894)
Supplement: XML Treatment for Zygocardiophorus [file zookeys.655.11894-treatment38.xml]

<!DOCTYPE tp:taxon-treatment
  PUBLIC "-//TaxonX//DTD Taxonomic Treatment Publishing DTD v0 20100105//EN" "tax-treatment-NSO.dtd">
<tp:taxon-treatment xmlns:tp="http://www.plazi.org/taxpub"><tp:treatment-meta><kwd-group><label>Taxon classification</label><kwd><named-content content-type="kingdom">Animalia</named-content></kwd><kwd><named-content content-type="order">Coleoptera</named-content></kwd><kwd><named-content content-type="family">Elateridae</named-content></kwd></kwd-group><mixed-citation publication-type="journal"><person-group><name><surname>Douglas</surname><given-names>Hume B.</given-names></name></person-group><article-title>World reclassification of the <tp:taxon-name><tp:taxon-name-part taxon-name-part-type="subfamily">Cardiophorinae</tp:taxon-name-part></tp:taxon-name> (<tp:taxon-name><tp:taxon-name-part taxon-name-part-type="order">Coleoptera</tp:taxon-name-part></tp:taxon-name>, <tp:taxon-name><tp:taxon-name-part taxon-name-part-type="family">Elateridae</tp:taxon-name-part></tp:taxon-name>), based on phylogenetic analyses of morphological characters</article-title><source>Zookeys</source><day>13</day><month>2</month><year>2017</year><volume>2017</volume><issue>655</issue><fpage>1</fpage><lpage>130</lpage><pub-id pub-id-type="doi">10.3897/zookeys.655.11894</pub-id></mixed-citation></tp:treatment-meta><tp:nomenclature><tp:taxon-name>
                <tp:taxon-name-part taxon-name-part-type="genus">Zygocardiophorus</tp:taxon-name-part>
              </tp:taxon-name><tp:taxon-authority>Iablokoff-Khnzorian &amp; Mardjanian, 1981</tp:taxon-authority><xref ref-type="fig" rid="F2">Figs 14</xref><xref ref-type="fig" rid="F8">, 69–73</xref><tp:nomenclature-citation-list><tp:nomenclature-citation><tp:taxon-name>
                    <tp:taxon-name-part taxon-name-part-type="genus">Zygocardiophorus</tp:taxon-name-part>
                  </tp:taxon-name><comment>Iablokoff-Khnzorian &amp; Mardjanian, 1981: 247. Type species, <tp:taxon-name><tp:taxon-name-part taxon-name-part-type="genus">Cardiophorus</tp:taxon-name-part> <tp:taxon-name-part taxon-name-part-type="species">nigratissimus</tp:taxon-name-part></tp:taxon-name> Buysson, 1891: 134. <bold>Stat. n.</bold> raised to genus rank.</comment></tp:nomenclature-citation></tp:nomenclature-citation-list></tp:nomenclature><tp:treatment-sec sec-type="diagnosis" id="SECID0EBADM"><title>Diagnosis.</title><p>Head. Mandibular apices tridentate; supra antennal carina low with area between carina and base of labrum not concave in lateral view, carina not forked beside compound eye (Fig. <xref ref-type="fig" rid="F1">1</xref>). Prothorax Pronotum with lateral carina not reaching anterior edge, hidden in dorsal view by overhanging edge of dorsal part of pronotum (= submarginal line). Pterothorax. Elytra all-black, area between anterior-most point and humeral angle arcuate or straight in dorsal view (not sinuate), apices with or without shelf-like epipleural extensions (Fig. <xref ref-type="fig" rid="F8">71</xref>). Legs. Tarsi without ventral lobes or pads extending beyond base; claws with only 1 point per side. Also. Bursa copulatrix with paired proximal (largest) sclerites ovoid with long spines; base of spermathecal gland duct sclerotised, but without paired plate-like appendages. Known from Georgia, and Turkey, east to Turkmenistan and Iran, 1 sp.</p><!--PageBreak--></tp:treatment-sec><tp:treatment-sec><!--Section generated to contain objects referenced in tp:taxon-treatment.--><fig id="F2" position="float" orientation="portrait"><label>Figure 14–22.</label><caption><p>
          <bold>14</bold> Lateral view of metasternum of <italic><tp:taxon-name><tp:taxon-name-part taxon-name-part-type="genus">Zygocardiophorus</tp:taxon-name-part> <tp:taxon-name-part taxon-name-part-type="species">nigratissimus</tp:taxon-name-part></tp:taxon-name></italic> Buysson Scale bar = 0.5 mm). <abbrev xmlns:xlink="http://www.w3.org/1999/xlink" id="ABBRID0E2HDM" xlink:type="simple">LC<def><p>  = lateral carina</p></def></abbrev>; <abbrev xmlns:xlink="http://www.w3.org/1999/xlink" id="ABBRID0EBIDM" xlink:type="simple">MTP<def><p>  = metepisternum</p></def></abbrev>; <abbrev xmlns:xlink="http://www.w3.org/1999/xlink" id="ABBRID0EHIDM" xlink:type="simple">MTS<def><p>  = metasternum</p></def></abbrev> <bold>15–16</bold> Dorsal view of anterior end of left elytron of <tp:taxon-name><tp:taxon-name-part taxon-name-part-type="subfamily">Cardiophorinae</tp:taxon-name-part></tp:taxon-name> Scale bar = 0.5 mm). <bold>15</bold> <italic><tp:taxon-name><tp:taxon-name-part taxon-name-part-type="genus">Cardiophorus</tp:taxon-name-part> <tp:taxon-name-part taxon-name-part-type="species">gramineus</tp:taxon-name-part></tp:taxon-name></italic> <bold>16</bold> <italic><tp:taxon-name><tp:taxon-name-part taxon-name-part-type="genus">Paracardiophorus</tp:taxon-name-part> <tp:taxon-name-part taxon-name-part-type="species">cardisce</tp:taxon-name-part></tp:taxon-name></italic> (Say) <bold>17–18</bold> Hind wing of <tp:taxon-name><tp:taxon-name-part taxon-name-part-type="superfamily">Elateroidea</tp:taxon-name-part></tp:taxon-name> Scale bar = 1 mm) <bold>17</bold> <italic><tp:taxon-name><tp:taxon-name-part taxon-name-part-type="genus">Anelastes</tp:taxon-name-part> <tp:taxon-name-part taxon-name-part-type="species">druryi</tp:taxon-name-part></tp:taxon-name></italic> (Kirby) <bold>18</bold> <italic><tp:taxon-name><tp:taxon-name-part taxon-name-part-type="genus">Blaiseus</tp:taxon-name-part> <tp:taxon-name-part taxon-name-part-type="species">bedeli</tp:taxon-name-part></tp:taxon-name></italic>. Vein names follow <xref ref-type="bibr" rid="B155">Kukalova-Peck and Lawrence (2004)</xref> <bold>19–20</bold> Left metacoxal plate and metepisternum of <tp:taxon-name><tp:taxon-name-part taxon-name-part-type="superfamily">Elateroidea</tp:taxon-name-part></tp:taxon-name> Scale bar = 0.5 mm). <bold>19</bold> <italic><tp:taxon-name><tp:taxon-name-part taxon-name-part-type="genus">Aulonothroscus</tp:taxon-name-part> <tp:taxon-name-part taxon-name-part-type="species">punctatus</tp:taxon-name-part></tp:taxon-name></italic> (Bonvouloir) <bold>20</bold> <italic><tp:taxon-name><tp:taxon-name-part taxon-name-part-type="genus">Cardiophorus</tp:taxon-name-part> <tp:taxon-name-part taxon-name-part-type="species">gramineus</tp:taxon-name-part></tp:taxon-name></italic>. <abbrev xmlns:xlink="http://www.w3.org/1999/xlink" id="ABBRID0EULDM" xlink:type="simple">MCX<def><p>  = metacoxal plate</p></def></abbrev>; <abbrev xmlns:xlink="http://www.w3.org/1999/xlink" id="ABBRID0E1LDM" xlink:type="simple">MTS<def><p>  = metepisternum</p></def></abbrev> <bold>21–22</bold> Metatarsal claws of <tp:taxon-name><tp:taxon-name-part taxon-name-part-type="subfamily">Cardiophorinae</tp:taxon-name-part></tp:taxon-name> Scale bar = 0.5 mm). <bold>21</bold> <italic><tp:taxon-name><tp:taxon-name-part taxon-name-part-type="genus">Dicronychus</tp:taxon-name-part> <tp:taxon-name-part taxon-name-part-type="species">cinereus</tp:taxon-name-part></tp:taxon-name></italic> <bold>22</bold> <italic><tp:taxon-name><tp:taxon-name-part taxon-name-part-type="genus">Diocarphus</tp:taxon-name-part> <tp:taxon-name-part taxon-name-part-type="species">solitarius</tp:taxon-name-part></tp:taxon-name></italic>. Captions reflect the revised classification.</p></caption><graphic xmlns:xlink="http://www.w3.org/1999/xlink" xlink:href="zookeys-655-001-g002.jpg" position="float" orientation="portrait" xlink:type="simple" id="oo_122373.jpg"/></fig><fig id="F8" position="float" orientation="portrait"><label>Figures 63–78.</label><caption><p>
          <bold>63–64</bold> <italic><tp:taxon-name><tp:taxon-name-part taxon-name-part-type="genus">Metacardiophorus</tp:taxon-name-part> <tp:taxon-name-part taxon-name-part-type="species">sogdianus</tp:taxon-name-part></tp:taxon-name></italic>, paratype <bold>63</bold> male <bold>64</bold> aedeagus <bold>65–68.</bold> <italic><tp:taxon-name><tp:taxon-name-part taxon-name-part-type="genus">Paracardiophorus</tp:taxon-name-part> <tp:taxon-name-part taxon-name-part-type="species">musculus</tp:taxon-name-part></tp:taxon-name></italic>. <bold>65</bold> aedeagus <bold>66</bold> proximal sclerite <bold>67, 68</bold> female <bold>69–73.</bold> <italic><tp:taxon-name><tp:taxon-name-part taxon-name-part-type="genus">Zygocardiophorus</tp:taxon-name-part> <tp:taxon-name-part taxon-name-part-type="species">nigratissimus</tp:taxon-name-part></tp:taxon-name></italic>. <bold>69, 70</bold> male <bold>71</bold> elytral apex <bold>72</bold> proximal sclerite <bold>73</bold> aedeagus <bold>74–76</bold> <italic><tp:taxon-name><tp:taxon-name-part taxon-name-part-type="genus">Platynychus</tp:taxon-name-part> <tp:taxon-name-part taxon-name-part-type="species">indicus</tp:taxon-name-part></tp:taxon-name></italic>, female lectotype <bold>74–75</bold> adult <bold>76</bold> distal and proximal sclerites of bursa copulatrix, lateral view <bold>77, 78</bold> <italic><tp:taxon-name><tp:taxon-name-part taxon-name-part-type="genus">Globothorax</tp:taxon-name-part> <tp:taxon-name-part taxon-name-part-type="species">chevrolati</tp:taxon-name-part></tp:taxon-name></italic> lectotype female. Scale bars: 1 mm for full habiti, 0.5 mm for detail photos. Captions reflect the revised classification.</p></caption><graphic xmlns:xlink="http://www.w3.org/1999/xlink" xlink:href="zookeys-655-001-g008.jpg" position="float" orientation="portrait" xlink:type="simple" id="oo_122378.jpg"/></fig><fig id="F1" position="float" orientation="portrait"><label>Figures 1–13.</label><caption><p>
          <bold>1–2</bold> Frontoclypeal area <italic><tp:taxon-name><tp:taxon-name-part taxon-name-part-type="genus">Cardiophorus</tp:taxon-name-part></tp:taxon-name></italic> Scale bar = 0.5 mm). <bold>1</bold> <italic><tp:taxon-name><tp:taxon-name-part taxon-name-part-type="genus">Cardiophorus</tp:taxon-name-part> <tp:taxon-name-part taxon-name-part-type="species">convexus</tp:taxon-name-part></tp:taxon-name></italic> (Say), (anteroventral view) <bold>2</bold> <italic><tp:taxon-name><tp:taxon-name-part taxon-name-part-type="genus">Cardiophorus</tp:taxon-name-part> <tp:taxon-name-part taxon-name-part-type="species">gramineus</tp:taxon-name-part></tp:taxon-name></italic>, (dorsal view). CE = compound eye; SC = supra-antennal carina; SG = supra-orbital groove. Figures captions include post-revision names <bold>3–4</bold> Latero-ventral view of hypomeron Scale bar = 1 mm) <bold>3</bold> <italic><tp:taxon-name><tp:taxon-name-part taxon-name-part-type="genus">Cardiophorus</tp:taxon-name-part> <tp:taxon-name-part taxon-name-part-type="species">gagates</tp:taxon-name-part></tp:taxon-name></italic> Erichson <bold>4</bold> <italic><tp:taxon-name><tp:taxon-name-part taxon-name-part-type="genus">Paracardiophorus</tp:taxon-name-part> <tp:taxon-name-part taxon-name-part-type="species">propinquus</tp:taxon-name-part></tp:taxon-name></italic> Lanchester. Ant = anterior; <abbrev xmlns:xlink="http://www.w3.org/1999/xlink" xlink:title="lateral carina" id="ABBRID0E1CDM" xlink:type="simple">LC</abbrev> = lateral carina <bold>5</bold> Lateral view of prosternal process of <italic><tp:taxon-name><tp:taxon-name-part taxon-name-part-type="genus">Cardiophorus</tp:taxon-name-part> <tp:taxon-name-part taxon-name-part-type="species">erythropus</tp:taxon-name-part></tp:taxon-name></italic> Erichson Scale bar = 0.5 mm). <bold>A</bold> length from procoxa to dorsal apex; Ant = Anterior <bold>B</bold> length from procoxa to end at halfway between dorsal and ventral apices <bold>C</bold> length from procoxa to ventral apex <bold>D</bold> vertical distance between dorsal and ventral apices. Dorsal and ventral apices are considered points where profile of respective surface is 45º from horizontal <bold>6–9</bold> Dorsal view of scutellum of <tp:taxon-name><tp:taxon-name-part taxon-name-part-type="subfamily">Cardiophorinae</tp:taxon-name-part></tp:taxon-name> Scale bar = 0.5 mm) <bold>6</bold> <italic><tp:taxon-name><tp:taxon-name-part taxon-name-part-type="genus">Esthesopus</tp:taxon-name-part> <tp:taxon-name-part taxon-name-part-type="species">castaneus</tp:taxon-name-part></tp:taxon-name></italic> <bold>7</bold> <italic><tp:taxon-name><tp:taxon-name-part taxon-name-part-type="genus">Blaiseus</tp:taxon-name-part> <tp:taxon-name-part taxon-name-part-type="species">bedeli</tp:taxon-name-part></tp:taxon-name></italic> <bold>8</bold> <italic><tp:taxon-name><tp:taxon-name-part taxon-name-part-type="genus">Cardiophorus</tp:taxon-name-part> <tp:taxon-name-part taxon-name-part-type="species">gramineus</tp:taxon-name-part></tp:taxon-name></italic> <bold>9</bold> <italic><tp:taxon-name><tp:taxon-name-part taxon-name-part-type="genus">Floridelater</tp:taxon-name-part> <tp:taxon-name-part taxon-name-part-type="species">americanus</tp:taxon-name-part></tp:taxon-name></italic> <bold>10</bold> Latero-ventral view of mesepimeron and mesepisternum of <italic><tp:taxon-name><tp:taxon-name-part taxon-name-part-type="genus">Cardiophorus</tp:taxon-name-part> <tp:taxon-name-part taxon-name-part-type="species">fenestratus</tp:taxon-name-part></tp:taxon-name></italic> (LeConte) showing measurement of angle (a) of anterolateral corner of mesepisternum Scale bar = 0.5 mm). MST = mesepisternum; MRN = mesepimeron <bold>11–13</bold> Ventral view of left side of mesocoxal cavity of <tp:taxon-name><tp:taxon-name-part taxon-name-part-type="family">Elateridae</tp:taxon-name-part></tp:taxon-name> (After <xref ref-type="bibr" rid="B13">Arnett 1960</xref>, scale bar = 1 mm) <bold>11</bold> <tp:taxon-name><tp:taxon-name-part taxon-name-part-type="subfamily">Elaterinae</tp:taxon-name-part></tp:taxon-name> sp. <bold>12</bold> <italic><tp:taxon-name><tp:taxon-name-part taxon-name-part-type="genus">Hypnoidus</tp:taxon-name-part></tp:taxon-name></italic> sp. <bold>13</bold> <tp:taxon-name><tp:taxon-name-part taxon-name-part-type="subfamily">Cardiophorinae</tp:taxon-name-part></tp:taxon-name> sp. Lat = lateral; <abbrev xmlns:xlink="http://www.w3.org/1999/xlink" xlink:title="metacoxal plate" id="ABBRID0E4GDM" xlink:type="simple">MCX</abbrev> = mesocoxae MRN = mesepimeron; MST = mesepisternum; MS = mesosternum. Captions reflect the revised classification.</p></caption><graphic xmlns:xlink="http://www.w3.org/1999/xlink" xlink:href="zookeys-655-001-g001.jpg" position="float" orientation="portrait" xlink:type="simple" id="oo_122371.jpg"/></fig></tp:treatment-sec><ref-list><ref id="B155"><mixed-citation xmlns:xlink="http://www.w3.org/1999/xlink" xlink:type="simple">
          <person-group><name name-style="western"><surname>Kukalova-Peck</surname><given-names>J</given-names></name><name name-style="western"><surname>Lawrence</surname><given-names>JF</given-names></name></person-group> (<year>2004</year>) Relationships among coleopteran suborders and major endoneopteran lineages: Evidence from hind wing characters. <italic>European Journal of Entomology</italic> 101: 95–144. <ext-link xlink:type="simple" ext-link-type="doi" xlink:href="10.14411/eje.2004.018">https://doi.org/10.14411/eje.2004.018</ext-link></mixed-citation></ref><ref id="B13"><mixed-citation xmlns:xlink="http://www.w3.org/1999/xlink" xlink:type="simple">
          <person-group><name name-style="western"><surname>Arnett</surname><given-names>RH</given-names><suffix>Jr</suffix></name></person-group> (<year>1960</year>) The beetles of the United States (a manual for identification). The Catholic University of America Press, Washington DC, xi+1112 pp.</mixed-citation></ref></ref-list></tp:taxon-treatment>
